# Supplementary material for: Systematic Assessment of Transcriptomic Biomarkers for Immune Checkpoint Blockade Response in Cancer Immunotherapy
Source: Cancers (Basel). 2021 Apr 1;13(7):1639. doi: 10.3390/cancers13071639 (PMC8037221; doi:10.3390/cancers13071639)
Supplement: Supplementary file 1 [file cancers-13-01639-s001.zip]

Archive with 4 entries (4 files):
- cancers-1107663-Supplementary File.docx
- Supplementary Table 1.xlsx
- Supplementary Table 2.xlsx
- Supplementary Table 3.xlsx
