# Supplementary material for: Systematic Assessment of Transcriptomic Biomarkers for Immune Checkpoint Blockade Response in Cancer Immunotherapy
Source: Cancers (Basel). 2021 Apr 1;13(7):1639. doi: 10.3390/cancers13071639 (PMC8037221; doi:10.3390/cancers13071639)
Supplement: Supplementary file 1 [file cancers-13-01639-s001.zip › Supplementary Table 1.xlsx]

## Sheet: Sheet1
Supplementary Table 1: Response according to Response Evaluation Criteria in Solid Tumors (RECIST) or immune-related RECIST (irRECIST) in each data set
Dataset Response	Melanoma														NSCLC	UC		ccRCC
	Gide et al. 2019	Gide et al. 2019(aPD1)	Gide et al. 2019(aCTLA4+aPD1)	Riaz et al. 2017	Riaz et al. 2017(aPD1)	Riaz et al. 2017(aCTLA4 prog aPD1)	Hugo et al. 2016	Van Allen et al. 2015	TCGA	Chen et al. 2016	Chen et al. 2016(aCTLA4)	Chen et al. 2016(aCTLA4 prog aPD1)	Prat et al. 2017	Prat et al. 2017(melanoma)	Prat et al. 2017(NSCLC)	Mariathasan et al. 2018	Snyder et al. 2017	Miao et al. 2018	Miao et al. 2018(aPD1)	Miao et al. 2018(ICB)
CR	14	4	10	3	2	1	5	2	1	1	0	1	3	1	1	25	5	1	0	1
PR	26	15	11	7	4	3	10	5	3	4	4	0	17	8	8	43	2	7	3	4
SD	11	6	5	16	5	11	0	7	2	3	0	3	16	2	12	63	5	9	5	4
PD	22	16	6	23	12	11	12	27	5	22	11	11	29	14	14	167	8	16	8	8
