# Supplementary material for: Systematic Assessment of Transcriptomic Biomarkers for Immune Checkpoint Blockade Response in Cancer Immunotherapy
Source: Cancers (Basel). 2021 Apr 1;13(7):1639. doi: 10.3390/cancers13071639 (PMC8037221; doi:10.3390/cancers13071639)
Supplement: Supplementary file 1 [file cancers-13-01639-s001.zip › Supplementary Table 2.xlsx]

## Sheet: S2a.PD_logistic_overall
Supplementary Table 2a: Association of biomarkers with immune response in Univariable Logistic Regression Analyses for 10 benchmark datasets ("PD" response classification strategy)
Dataset Biomarker	Gide et al. 2019			Riaz et al. 2017			Hugo et al. 2016			Van Allen et al. 2015			TCGA			Chen et al. 2016			Prat et al. 2017			Mariathasan et al. 2018			Snyder et al. 2017			Miao et al. 2018
	p value	OR	95% CI	p value	OR	95% CI	p value	OR	95% CI	p value	OR	95% CI	p value	OR	95% CI	p value	OR	95% CI	p value	OR	95% CI	p value	OR	95% CI	p value	OR	95% CI	p value	OR	95% CI
PD-L1	0.003	1.9153	(1.2855-3.0619)	0.4834	1.2228	(0.6999-2.1949)	0.6727	1.1717	(0.5654-2.6321)	0.9587	1.0165	(0.5385-1.921)	0.8609	1.207	(0.1227-14.8201)	0.4001	1.406	(0.6425-3.2798)	0.0072	1.7921	(1.2074-2.8646)	0.4249	1.1029	(0.8659-1.4049)	0.3938	1.559	(0.5989-5.0455)	0.1646	0.6095	(0.2787-1.1704)
PD-L2	0.0309	2.3501	(1.1377-5.4201)	0.9334	1.0253	(0.5665-1.8618)	0.4179	0.7054	(0.276-1.609)	0.271	1.5719	(0.7022-3.7086)	0.6614	0.7557	(0.1805-2.6665)	0.5828	1.2243	(0.6004-2.6526)	0.0535	1.687	(1.0143-2.977)	0.2979	1.1205	(0.9054-1.3921)	0.3501	1.5038	(0.65-3.882)	0.9159	0.9574	(0.4163-2.1907)
PD-1	0.0302	2.7605	(1.1918-7.6775)	0.2259	1.6566	(0.7607-4.0218)	0.8875	0.9494	(0.4506-2.005)	0.6603	1.1535	(0.5891-2.2048)	0.6371	1.1971	(0.5668-2.8099)	0.2377	1.2138	(0.8993-1.7463)	0.0215	1.8382	(1.1232-3.2146)	0.115	1.4171	(0.9197-2.198)	0.709	1.0984	(0.6612-1.8481)	0.6221	1.1936	(0.5933-2.5813)
CTLA-4	0.014	1.6981	(1.1384-2.6754)	0.4419	1.1905	(0.769-1.9117)	0.2147	0.6341	(0.2696-1.2185)	0.1767	1.3679	(0.8792-2.2468)	0.4307	0.4937	(0.0458-2.4145)	0.3731	1.2859	(0.7545-2.3573)	0.205	1.2732	(0.8827-1.8802)	0.1447	1.1814	(0.946-1.4833)	0.8957	1.0486	(0.5037-2.1844)	0.4181	1.3922	(0.6353-3.2903)
IMPRES	0.6497	0.9061	(0.5872-1.3897)	0.7456	1.0702	(0.708-1.6411)	0.1011	1.7505	(0.9358-3.7006)	0.0189	2.1443	(1.2057-4.4623)	0.0955	3.4128	(0.9997-22.1545)	0.0338	2.0532	(1.1457-4.5125)
CIBERSORT.CD8	0.0579	87356.5	(2.7718-59818689181.2508)	0.1351	1605.93	(0.1408-48884264.9971)	0.8457	2.1733	(8e-04-8808.515)	0.2134	63.9755	(0.0976-71449.6368)	0.577	23.6831	(4e-04-13968938.4571)							0.2447	304013	(2e-04-1062844581110084)	0.5143	60.1313	(5e-04-88919534.8681)	0.9085	1.4927	(0.0014-1900.6806)
gene.CD8	0.007	1.9124	(1.2359-3.2078)	0.3483	1.2211	(0.8099-1.8937)	0.6395	0.8763	(0.4876-1.5264)	0.3819	1.232	(0.7697-2.0096)	0.656	1.1752	(0.5758-2.6325)	0.1401	1.4079	(0.9079-2.3127)	0.0406	1.5487	(1.0376-2.4217)	0.1632	1.2364	(0.9187-1.6723)	0.544	1.3442	(0.5265-3.8221)	0.6056	1.126	(0.7191-1.8203)
TIS	0.0435	3.3562	(1.0736-11.6001)	0.3727	1.6342	(0.5631-5.0515)	0.9045	0.9102	(0.1864-4.3746)	0.3184	1.9244	(0.5472-7.5721)	0.4454	2.2536	(0.3307-34.6196)							0.322	1.3809	(0.729-2.634)	0.1375	6.5316	(0.7485-125.2249)	0.3996	2.1586	(0.3709-14.4098)
CYT	0.0108	2.0791	(1.2354-3.8631)	0.5005	1.1522	(0.7647-1.7659)	0.2549	0.6776	(0.3196-1.2804)	0.1457	1.4326	(0.8915-2.3969)	0.6841	1.1428	(0.596-2.4288)	0.0885	1.5797	(0.9757-2.9122)	0.0313	1.6172	(1.0652-2.5845)	0.1893	1.1452	(0.9367-1.4067)	0.4605	1.3188	(0.6335-2.9298)	0.582	1.1676	(0.6748-2.0956)
IFN-gamma	0.005	2.0349	(1.2863-3.5027)	0.215	1.3389	(0.8539-2.1803)	0.9462	0.9805	(0.5447-1.7553)	0.3045	1.356	(0.7664-2.5179)	0.8117	0.902	(0.3537-2.1703)	0.7599	1.1087	(0.5672-2.2155)	0.2268	1.365	(0.8353-2.3228)	0.0991	1.1892	(0.9694-1.4655)	0.3164	0.6311	(0.2312-1.5045)	0.9314	1.0275	(0.5485-1.9403)
Expanded immune signature	0.0072	1.9841	(1.235-3.3909)	0.2348	1.3236	(0.8432-2.1597)	0.9133	1.0364	(0.5362-2.0335)	0.2091	1.4588	(0.8218-2.745)	0.6705	1.2026	(0.5106-3.1959)	0.3855	1.3897	(0.6739-3.0995)	0.2293	1.4719	(0.7933-2.8361)	0.1823	1.1865	(0.9241-1.5306)	0.8796	0.9115	(0.2609-3.1225)	0.6061	1.1818	(0.6278-2.31)
T cell-inflamed GEP	0.0143	1.9149	(1.1711-3.3611)	0.3813	1.2322	(0.7765-2.006)	0.9398	0.9783	(0.5423-1.7547)	0.27	1.3847	(0.7906-2.5782)	0.9602	1.0202	(0.4428-2.3783)							0.2816	1.1585	(0.8872-1.5185)	0.593	0.7421	(0.2256-2.1801)	0.7011	1.121	(0.6243-2.0811)
CRMA	0.4612	0.9011	(0.6804-1.1901)	0.7096	0.9454	(0.6995-1.2719)	0.4343	1.2691	(0.7037-2.4465)	0.0425	0.6004	(0.3416-0.9409)	0.9325	1.0263	(0.5353-2.0123)
APM	0.0094	25.1548	(2.5699-364.8364)	0.1197	16.8182	(0.6952-1021.9572)	0.1821	15.129	(0.4292-1985.7362)	0.1801	8.8396	(0.4927-341.4218)	0.32	0.042	(0-7.8098)							0.1329	3.0549	(0.724-13.4855)	0.2456	10.9841	(0.2551-1186.354)	0.123	19.2862	(0.6113-1338.2051)
Pan-F-TBRS	0.4434	0.923	(0.7486-1.135)	0.7596	1.038	(0.8163-1.3285)	0.0295	0.641	(0.398-0.9112)	0.6565	1.0583	(0.8213-1.3678)										0.6205	0.9757	(0.8845-1.0754)	0.1953	0.8187	(0.5866-1.0934)	0.0708	1.3168	(1.0006-1.8468)
EMT	0.9727	0.9749	(0.2267-4.3177)	0.8346	0.8646	(0.2129-3.4448)	0.0097	0.0161	(3e-04-0.2187)	0.6675	1.4154	(0.2856-7.2457)	0.6081	2.024	(0.1407-53.4303)										0.2104	0.2962	(0.0353-1.7937)
C-ECM-up	0.6215	1.9637	(0.1313-30.2408)	0.6851	0.6486	(0.0759-5.2848)	0.0126	0.0078	(1e-04-0.2228)	0.9017	1.194	(0.0712-22.3436)	0.7505	1.9683	(0.0276-203.0965)							0.3228	0.5404	(0.1581-1.8306)	0.1539	0.0627	(8e-04-2.1245)	0.1212	7.7992	(0.6573-134.2331)
IPS	0.0539	1.6222	(1.0025-2.7191)	0.0708	2.2732	(0.9912-6.0879)	0.1159	3.149	(0.901-19.5599)	0.2859	1.4467	(0.7453-2.9591)	0.5277	0.6471	(0.1249-2.3873)							0.0117	1.5541	(1.1111-2.2125)	0.256	1.464	(0.7868-3.0683)	0.5438	1.2419	(0.6194-2.5775)
IPRES	0.3705	1.3106	(0.7307-2.4179)	0.8751	0.944	(0.4544-1.9489)	0.0256	0.2583	(0.063-0.7425)	0.5674	1.2494	(0.5845-2.7586)	0.7149	1.3822	(0.2339-10.7832)							0.0728	0.7333	(0.52-1.0261)	0.116	0.4103	(0.1181-1.1662)	0.1644	1.9397	(0.7904-5.3137)
TIDE	0.8424	1.0468	(0.6573-1.6427)	0.7416	0.9252	(0.5704-1.4728)	0.0265	0.3045	(0.0862-0.757)	0.2392	0.625	(0.268-1.3226)	0.591	1.3386	(0.47-4.8605)	0.0812	0.6126	(0.3334-1.0334)
IRP	0.1396	0.5055	(0.1962-1.2347)	0.7603	0.8847	(0.3885-1.9627)	0.4442	0.5627	(0.1151-2.4071)	0.9793	0.9827	(0.2524-3.7621)	0.8976	1.0982	(0.2317-5.753)
IS	0.0051	16.2776	(2.4884-129.11)	0.2876	3.5428	(0.3601-41.5267)	0.3696	4.4569	(0.1799-151.707)	0.3615	3.4368	(0.2464-54.3432)	0.6665	3.3833	(0.0127-2991.8427)							0.2806	2.2726	(0.5101-10.214)	0.8664	0.5905	(0.001-407.0821)	0.6317	2.4034	(0.0666-100.9329)

## Sheet: S2b.OR_logistic_overall
Supplementary Table 2b: Association of biomarkers with immune response in Univariable Logistic Regression Analyses for 10 benchmark datasets ("OR" response classification strategy)
Dataset Biomarker	Gide et al. 2019			Riaz et al. 2017			Hugo et al. 2016			Van Allen et al. 2015			TCGA			Chen et al. 2016			Prat et al. 2017			Mariathasan et al. 2018			Snyder et al. 2017			Miao et al. 2018
	p value	OR	95% CI	p value	OR	95% CI	p value	OR	95% CI	p value	OR	95% CI	p value	OR	95% CI	p value	OR	95% CI	p value	OR	95% CI	p value	OR	95% CI	p value	OR	95% CI	p value	OR	95% CI
PD-L1	0.0002	2.2785	(1.5263-3.694)				0.6727	1.1717	(0.5654-2.6321)	0.7709	0.8921	(0.4006-1.9329)	0.5507	1.9555	(0.2089-32.5316)	0.827	0.9018	(0.3351-2.2853)	0.1169	1.3658	(0.9359-2.0645)	0.7931	1.0415	(0.7589-1.3992)	0.4785	1.4206	(0.5399-4.262)	0.3734	0.7004	(0.2971-1.4742)
PD-L2	0.0053	2.9125	(1.4492-6.5768)	0.8675	1.0684	(0.4827-2.3847)	0.4179	0.7054	(0.276-1.609)	0.4235	1.4575	(0.5388-3.7097)	0.9653	0.9727	(0.2622-3.8431)	0.907	1.0514	(0.4491-2.5606)	0.37	1.285	(0.7542-2.2933)	0.3941	1.1257	(0.8581-1.483)	0.0743	3.8332	(1.1625-24.6905)	0.7681	1.1493	(0.4282-2.8987)
PD-1	0.0006	5.3582	(2.2301-15.6052)				0.8875	0.9494	(0.4506-2.005)	0.9084	1.0473	(0.421-2.2066)	0.3023	1.5329	(0.7142-4.0692)	0.838	0.9656	(0.686-1.3798)	0.123	1.497	(0.9079-2.5663)	0.402	1.2563	(0.7256-2.1262)	0.4172	1.2591	(0.7474-2.3911)	0.4123	0.6564	(0.1856-1.5498)
CTLA-4	0.0071	1.7026	(1.1779-2.5797)				0.2147	0.6341	(0.2696-1.2185)	0.156	1.4531	(0.8657-2.5499)	0.7894	1.2333	(0.2331-7.3831)	0.6391	0.862	(0.4483-1.6227)	0.7341	1.0704	(0.7237-1.605)	0.3013	1.1619	(0.8759-1.5522)	0.7097	1.1512	(0.5507-2.5562)	0.715	0.8405	(0.3031-2.0729)
IMPRES	0.7424	0.9363	(0.6281-1.3889)	0.294	1.3394	(0.7789-2.396)	0.1011	1.7505	(0.9358-3.7006)	0.0787	1.8565	(0.973-4.0192)	0.2516	2.0411	(0.6659-8.8083)	0.1559	1.5811	(0.8697-3.234)
CIBERSORT.CD8	0.0051	2.47246e+07	(629.8745-16698292054563.5)				0.8457	2.1733	(8e-04-8808.515)	0.3857	26.8622	(0.0094-54667.6945)	0.2659	1242.16	(0.0147-15098248545.8176)							0.9383	2.9055	(0-189170492498.287)	0.9572	1.3748	(0-189951.7344)	0.6481	0.1357	(0-370.7588)
gene.CD8	0.0001	2.9634	(1.8306-5.3501)				0.6395	0.8763	(0.4876-1.5264)	0.7878	1.081	(0.5879-1.895)	0.3491	1.4392	(0.6964-3.5607)	0.9455	1.0181	(0.5837-1.6993)	0.2861	1.2552	(0.8314-1.9389)	0.0996	1.3691	(0.9419-1.9984)	0.8088	1.1242	(0.422-3.0493)	0.9155	1.0282	(0.589-1.7054)
TIS	0.0015	7.771	(2.3744-30.7522)	0.2653	2.3699	(0.5583-12.8277)	0.9045	0.9102	(0.1864-4.3746)	0.3148	2.2696	(0.4796-12.7358)	0.185	8.3916	(0.7995-766.3678)							0.561	1.2678	(0.5598-2.801)	0.3299	3.559	(0.3891-79.9493)	0.1159	6.2894	(0.7355-82.2518)
CYT	0.0002	3.1805	(1.8361-6.2099)	0.2405	1.4236	(0.8134-2.7427)	0.2549	0.6776	(0.3196-1.2804)	0.361	1.3012	(0.7287-2.3335)	0.3465	1.4065	(0.7259-3.4398)	0.8874	1.0395	(0.5869-1.7787)	0.6417	1.1073	(0.7226-1.7252)	0.2471	1.164	(0.9015-1.512)	0.3134	1.5542	(0.7104-4.3232)	0.9427	0.9769	(0.4882-1.8236)
IFN-gamma	0.001	3.4384	(2.0244-6.6233)				0.9462	0.9805	(0.5447-1.7553)	0.6115	1.1973	(0.591-2.4584)	0.6764	1.21	(0.5024-3.4243)	0.2097	0.5738	(0.2148-1.2959)	0.5873	1.1528	(0.6823-1.9348)	0.018	1.3814	(1.0618-1.8189)	0.5195	0.7403	(0.2709-1.8019)	0.9471	1.0245	(0.4746-2.0801)
Expanded immune signature	0.001	3.1291	(1.8805-5.7139)	0.1494	1.6036	(0.8714-3.2701)	0.9133	1.0364	(0.5362-2.0335)	0.4938	1.2742	(0.6299-2.6189)	0.3937	1.493	(0.6239-4.5577)	0.4101	0.6921	(0.2642-1.6323)	0.588	1.1986	(0.6183-2.3316)	0.1978	1.2333	(0.8976-1.705)	0.928	1.0584	(0.2965-3.8007)	0.748	1.1255	(0.528-2.3305)
T cell-inflamed GEP	0.0001	3.4115	(1.9689-6.6462)				0.9398	0.9783	(0.5423-1.7547)	0.773	1.1056	(0.5564-2.2507)	0.4914	1.3533	(0.5948-3.82)							0.2433	1.2251	(0.8722-1.7318)	0.8523	0.9015	(0.2917-2.8069)	0.896	1.0455	(0.507-2.0201)
CRMA	0.4309	0.9019	(0.6946-1.1655)	0.2852	1.2333	(0.8369-1.8496)	0.4343	1.2691	(0.7037-2.4465)	0.1428	0.6202	(0.2816-1.0833)	0.9426	0.9779	(0.5119-1.9705)
APM	0.0003	1493.93	(43.4895-135842.0301)				0.1821	15.129	(0.4292-1985.7362)	0.3938	5.4952	(0.1761-608.5092)	0.707	0.397	(0.0015-72.6407)							0.2245	3.2167	(0.5082-22.4906)	0.4873	3.844	(0.0901-252.379)	0.3842	6.5311	(0.1336-725.1809)
Pan-F-TBRS	0.6612	0.9583	(0.7889-1.1606)				0.0295	0.641	(0.398-0.9112)	0.5959	1.086	(0.7939-1.4859)										0.1882	0.9185	(0.8068-1.0408)	0.7144	0.9472	(0.6978-1.2692)	0.2234	1.2512	(0.906-1.9047)
EMT	0.9278	1.0641	(0.2752-4.1646)	0.4656	0.4809	(0.0532-3.0458)	0.0097	0.0161	(3e-04-0.2187)	0.7743	1.3289	(0.18-9.7864)	0.4596	2.8122	(0.189-78.589)										0.7809	0.7767	(0.123-4.8178)
C-ECM-up	0.5937	1.9676	(0.1633-25.3133)				0.0126	0.0078	(1e-04-0.2228)	0.5443	3.0657	(0.0942-159.0332)	0.7018	2.2884	(0.0289-252.4182)							0.8659	0.8752	(0.1885-4.2435)	0.3934	0.2108	(0.004-6.7729)	0.1454	13.4213	(0.5933-824.0287)
IRP	0.0295	0.3583	(0.1325-0.8616)	0.5218	0.6913	(0.1959-1.9811)	0.4442	0.5627	(0.1151-2.4071)	0.4296	0.5055	(0.0818-2.6218)	0.7983	0.8229	(0.132-3.7726)
IPRES	0.0835	1.6396	(0.9488-2.9375)				0.0256	0.2583	(0.063-0.7425)	0.8399	1.1011	(0.4274-2.9206)	0.6512	1.4942	(0.2417-11.491)							0.154	0.7293	(0.4677-1.1195)	0.3292	0.5868	(0.1824-1.657)	0.2485	1.8536	(0.6641-5.7153)
TIDE	0.3164	0.8018	(0.5095-1.224)	0.1531	0.656	(0.3536-1.1741)	0.0265	0.3045	(0.0862-0.757)	0.5023	0.7253	(0.2634-1.7976)	0.4263	1.5708	(0.5421-6.3525)	0.7673	0.914	(0.4954-1.7108)
IPS	0.009	1.9669	(1.2155-3.39)	0.2545	2.2981	(0.6953-14.3612)	0.1159	3.149	(0.901-19.5599)	0.3547	1.4906	(0.6564-3.733)	0.8953	0.916	(0.1987-3.49)							0.0679	1.4659	(0.9721-2.2228)	0.8876	0.9563	(0.4947-1.7762)	0.7937	1.1131	(0.4866-2.5262)
IS	0.001	102.24	(13.3756-1092.3314)				0.3696	4.4569	(0.1799-151.707)	0.9938	1.013	(0.0339-26.3167)	0.405	12.7265	(0.0453-30766.8568)							0.2798	2.7485	(0.4207-16.9112)	0.9871	1.0536	(0.001-638.887)	0.8031	1.6954	(0.0247-122.9687)

## Sheet: S2c.OS_logistic_overall
Supplementary Table 2c: Association of biomarkers with immune response in Univariable Logistic Regression Analyses for 10 benchmark datasets ("OS" response classification strategy)
Dataset Biomarker	Gide et al. 2019			Riaz et al. 2017			Van Allen et al. 2015			Snyder et al. 2017			Miao et al. 2018
	p value	OR	95% CI	p value	OR	95% CI	p value	OR	95% CI	p value	OR	95% CI	p value	OR	95% CI
PD-L1	0.0034	1.8602	(1.2625-2.9254)	0.579	1.1761	(0.6629-2.1248)	0.7907	1.091	(0.5681-2.1341)	0.3628	1.5831	(0.6218-4.9963)	0.402	0.7463	(0.3523-1.443)
PD-L2	0.057	2.0523	(1.0234-4.5452)	0.8637	0.9491	(0.5156-1.7342)	0.2784	1.5758	(0.6949-3.8088)	0.0839	2.628	(1.0189-10.0377)	0.7987	1.1202	(0.4559-2.7563)
PD-1	0.0256	2.7988	(1.2217-7.6233)	0.1608	1.8172	(0.8222-4.5031)	0.5713	1.2091	(0.6087-2.3918)	0.2713	1.346	(0.8168-2.4581)	0.5741	0.8056	(0.3427-1.6659)
CTLA-4	0.0111	1.7184	(1.157-2.6948)	0.2552	1.307	(0.8346-2.1503)	0.1262	1.4523	(0.9219-2.4727)	0.8721	0.9444	(0.4566-1.9244)	0.7787	1.1234	(0.4902-2.5993)
IMPRES	0.824	0.9536	(0.6241-1.455)	0.2349	1.3033	(0.8556-2.0931)	0.0124	3.0054	(1.4417-8.5447)
CIBERSORT.CD8	0.0379	337279	(8.6039-297369566569.507)	0.0846	7727.05	(0.4619-453604289.7826)	0.0272	33463.9	(6.455-1070226655.0388)	0.5368	38.3218	(4e-04-16101454.7315)	0.3444	0.0243	(0-34.5912)
gene.CD8	0.0061	1.9233	(1.246-3.2109)	0.189	1.348	(0.8757-2.172)	0.2262	1.3614	(0.8343-2.3394)	0.6238	1.2589	(0.502-3.398)	0.7114	0.914	(0.5482-1.4658)
TIS	0.0559	3.1294	(1.0049-10.7274)	0.2059	2.1294	(0.6833-7.4229)	0.1354	2.8062	(0.771-12.3504)	0.081	15.2904	(1.2003-641.1333)	0.2887	2.7827	(0.4438-21.3453)
CYT	0.0092	2.1044	(1.253-3.8937)	0.3534	1.2281	(0.801-1.9352)	0.095	1.5531	(0.9453-2.7278)	0.2533	1.5788	(0.7568-3.9032)	0.7055	0.8951	(0.4856-1.5849)
IFN-gamma	0.0029	2.1534	(1.3523-3.7449)	0.2217	1.3444	(0.8469-2.2242)	0.1163	1.7007	(0.908-3.5383)	0.988	0.9936	(0.4168-2.3643)	0.6462	0.8603	(0.4346-1.6246)
Expanded immune signature	0.0043	2.0858	(1.2937-3.5875)	0.1685	1.4046	(0.8802-2.3564)	0.0812	1.7982	(0.968-3.7549)	0.5558	1.4328	(0.4369-5.2015)	0.8935	0.9565	(0.4845-1.8468)
T cell-inflamed GEP	0.0066	2.106	(1.2719-3.7809)	0.2176	1.3684	(0.8419-2.3209)	0.1349	1.6302	(0.891-3.3232)	0.8414	1.1128	(0.3826-3.333)	0.8029	0.9265	(0.4888-1.6886)
CRMA	0.4634	0.9024	(0.6833-1.1889)	0.9158	1.0165	(0.7475-1.3807)	0.0101	0.4392	(0.2042-0.7531)
APM	0.012	24.4186	(2.3936-386.8376)	0.0952	29.8394	(0.9316-3122.83)	0.1688	12.2635	(0.4678-707.2187)	0.0752	83.693	(1.264-34320.4891)	0.956	1.0997	(0.0349-40.1745)
Pan-F-TBRS	0.2487	0.8865	(0.7174-1.0866)	0.7819	1.0355	(0.8061-1.3354)	0.9116	1.0154	(0.7693-1.3349)	0.876	0.9783	(0.7362-1.2947)	0.0864	1.3231	(0.9899-1.9101)
EMT	0.4991	0.6076	(0.1391-2.5952)	0.9268	1.0667	(0.2621-4.3396)	0.745	1.3331	(0.2298-7.9608)	0.9285	0.925	(0.1604-5.2519)
C-ECM-up	0.7478	0.644	(0.0404-9.3035)	0.6815	0.6332	(0.0674-5.6451)	0.9586	1.0879	(0.0441-30.5686)	0.6549	0.4716	(0.014-12.8402)	0.1228	9.1007	(0.6592-210.5699)
IRP	0.2998	0.6269	(0.2521-1.5157)	0.4218	0.7152	(0.2949-1.5875)	0.9671	0.9727	(0.2508-3.7027)
IPRES	0.7393	1.1026	(0.6204-1.9828)	0.9068	0.9572	(0.4547-2.0062)	0.818	1.1016	(0.4817-2.5864)	0.667	0.8062	(0.2898-2.1565)	0.2097	1.8774	(0.7227-5.3935)
TIDE	0.8496	0.9574	(0.5991-1.4948)	0.7126	0.9168	(0.5665-1.4646)	0.0585	0.3866	(0.1276-0.9523)
IPS	0.0301	1.7868	(1.0747-3.1113)	0.0373	2.9187	(1.1708-9.0921)	0.3196	1.4467	(0.71-3.1265)	0.3018	1.3828	(0.7615-2.6951)	0.5904	0.8086	(0.3586-1.7422)
IS	0.0026	21.2751	(3.1543-177.4947)	0.1528	6.7442	(0.5576-116.926)	0.187	6.8599	(0.4198-143.4039)	0.5835	5.6826	(0.012-5546.5639)	0.6455	0.4075	(0.0074-18.7203)

## Sheet: S2d.DCB_logistic_overall
Supplementary Table 2d: Association of biomarkers with immune response in Univariable Logistic Regression Analyses for 10 benchmark datasets ("DCB" response classification strategy)
Dataset Biomarker	Gide et al. 2019			Riaz et al. 2017			Van Allen et al. 2015			Prat et al. 2017			Snyder et al. 2017			Miao et al. 2018
	p value	OR	95% CI	p value	OR	95% CI	p value	OR	95% CI	p value	OR	95% CI	p value	OR	95% CI	p value	OR	95% CI
PD-L1	0.0002	2.2785	(1.5263-3.694)				0.7709	0.8921	(0.4006-1.9329)	0.1169	1.3658	(0.9359-2.0645)	0.4785	1.4206	(0.5399-4.262)	0.3734	0.7004	(0.2971-1.4742)
PD-L2	0.0053	2.9125	(1.4492-6.5768)	0.8675	1.0684	(0.4827-2.3847)	0.4235	1.4575	(0.5388-3.7097)	0.37	1.285	(0.7542-2.2933)	0.0743	3.8332	(1.1625-24.6905)	0.7681	1.1493	(0.4282-2.8987)
PD-1	0.0006	5.3582	(2.2301-15.6052)				0.9084	1.0473	(0.421-2.2066)	0.123	1.497	(0.9079-2.5663)	0.4172	1.2591	(0.7474-2.3911)	0.4123	0.6564	(0.1856-1.5498)
CTLA-4	0.0071	1.7026	(1.1779-2.5797)				0.156	1.4531	(0.8657-2.5499)	0.7341	1.0704	(0.7237-1.605)	0.7097	1.1512	(0.5507-2.5562)	0.715	0.8405	(0.3031-2.0729)
IMPRES	0.7424	0.9363	(0.6281-1.3889)	0.294	1.3394	(0.7789-2.396)	0.0787	1.8565	(0.973-4.0192)
CIBERSORT.CD8	0.0051	2.47246e+07	(629.8745-16698292054563.5)				0.3857	26.8622	(0.0094-54667.6945)				0.9572	1.3748	(0-189951.7344)	0.6481	0.1357	(0-370.7588)
gene.CD8	0.0001	2.9634	(1.8306-5.3501)				0.7878	1.081	(0.5879-1.895)	0.2861	1.2552	(0.8314-1.9389)	0.8088	1.1242	(0.422-3.0493)	0.9155	1.0282	(0.589-1.7054)
TIS	0.0015	7.771	(2.3744-30.7522)	0.2653	2.3699	(0.5583-12.8277)	0.3148	2.2696	(0.4796-12.7358)				0.3299	3.559	(0.3891-79.9493)	0.1159	6.2894	(0.7355-82.2518)
CYT	0.0002	3.1805	(1.8361-6.2099)	0.2405	1.4236	(0.8134-2.7427)	0.361	1.3012	(0.7287-2.3335)	0.6417	1.1073	(0.7226-1.7252)	0.3134	1.5542	(0.7104-4.3232)	0.9427	0.9769	(0.4882-1.8236)
IFN-gamma	0.001	3.4384	(2.0244-6.6233)				0.6115	1.1973	(0.591-2.4584)	0.5873	1.1528	(0.6823-1.9348)	0.5195	0.7403	(0.2709-1.8019)	0.9471	1.0245	(0.4746-2.0801)
Expanded immune signature	0.001	3.1291	(1.8805-5.7139)	0.1494	1.6036	(0.8714-3.2701)	0.4938	1.2742	(0.6299-2.6189)	0.588	1.1986	(0.6183-2.3316)	0.928	1.0584	(0.2965-3.8007)	0.748	1.1255	(0.528-2.3305)
T cell-inflamed GEP	0.0001	3.4115	(1.9689-6.6462)				0.773	1.1056	(0.5564-2.2507)				0.8523	0.9015	(0.2917-2.8069)	0.896	1.0455	(0.507-2.0201)
CRMA	0.4309	0.9019	(0.6946-1.1655)	0.2852	1.2333	(0.8369-1.8496)	0.1428	0.6202	(0.2816-1.0833)
APM	0.0003	1493.93	(43.4895-135842.0301)				0.3938	5.4952	(0.1761-608.5092)				0.4873	3.844	(0.0901-252.379)	0.3842	6.5311	(0.1336-725.1809)
Pan-F-TBRS	0.6612	0.9583	(0.7889-1.1606)				0.5959	1.086	(0.7939-1.4859)				0.7144	0.9472	(0.6978-1.2692)	0.2234	1.2512	(0.906-1.9047)
EMT	0.9278	1.0641	(0.2752-4.1646)	0.4656	0.4809	(0.0532-3.0458)	0.7743	1.3289	(0.18-9.7864)				0.7809	0.7767	(0.123-4.8178)
C-ECM-up	0.5937	1.9676	(0.1633-25.3133)				0.5443	3.0657	(0.0942-159.0332)				0.3934	0.2108	(0.004-6.7729)	0.1454	13.4213	(0.5933-824.0287)
IRP	0.0295	0.3583	(0.1325-0.8616)	0.5218	0.6913	(0.1959-1.9811)	0.4296	0.5055	(0.0818-2.6218)
IPRES	0.0835	1.6396	(0.9488-2.9375)				0.8399	1.1011	(0.4274-2.9206)				0.3292		(0.1824-1.657)	0.2485	1.8536	(0.6641-5.7153)
TIDE	0.3164	0.8018	(0.5095-1.224)	0.1531	0.656	(0.3536-1.1741)	0.5023	0.7253	(0.2634-1.7976)
IPS	0.009	1.9669	(1.2155-3.39)	0.2545	2.2981	(0.6953-14.3612)	0.3547	1.4906	(0.6564-3.733)				0.8876	0.9563	(0.4947-1.7762)	0.7937	1.1131	(0.4866-2.5262)
IS	0.001	102.24	(13.3756-1092.3314)				0.9938	1.013	(0.0339-26.3167)				0.9871	1.0536	(0.001-638.887)	0.8031	1.6954	(0.0247-122.9687)

## Sheet: S2e.PD_logistic_cancertype_ICB
Supplementary Table 2e: Association of biomarkers with immune response in Univariable Logistic Regression Analyses for the datasets with different cancer types ("PD" response classification strategy)
Dataset Biomarker	Melanoma																														UC						ccRCC						NSCLC
	anti-PD-1												anti-CTLA-4									anti-CTLA-4 prog anti-PD-1						anti-CTLA-4 + anti-PD-1
	Gide et al. 2019(aPD1)			Riaz et al. 2017(aPD1)			Prat et al. 2017(melanoma)			Hugo et al. 2016			Van Allen et al. 2015			Chen et al. 2016(aCTLA4)			TCGA			Riaz et al. 2017(aCTLA4 prog aPD1)			Chen et al. 2016(aCTLA4 prog aPD1)			Gide et al. 2019(aCTLA4+aPD1)			Mariathasan et al. 2018			Snyder et al. 2017			Miao et al. 2018(aPD1)			Miao et al. 2018(ICB)			Prat et al. 2017(NSCLC)
	p value	OR	95% CI	p value	OR	95% CI	p value	OR	95% CI	p value	OR	95% CI	p value	OR	95% CI	p value	OR	95% CI	p value	OR	95% CI	p value	OR	95% CI	p value	OR	95% CI	p value	OR	95% CI	p value	OR	95% CI	p value	OR	95% CI	p value	OR	95% CI	p value	OR	95% CI	p value	OR	95% CI
PD-L1	0.0091	2.5967	(1.3733-5.9241)	0.7588	1.1459	(0.4739-2.9083)	0.1818	1.6385	(0.8287-3.7163)	0.6727	1.1717	(0.5654-2.6321)	0.9587	1.0165	(0.5385-1.921)	0.9972	0.9978	(0.251-3.5692)	0.8609	1.207	(0.1227-14.8201)	0.5155	1.2777	(0.6146-2.8003)	0.2137	2.6834	(0.6978-19.8244)	0.0498	3.0498	(1.2758-12.7633)	0.4249	1.1029	(0.8659-1.4049)	0.3938	1.559	(0.5989-5.0455)	0.9777	0.9858	(0.3459-2.7949)	0.0355	0.0183	(1e-04-0.3232)	0.0801	1.7626	(0.9904-3.6576)
PD-L2	0.0714	2.7858	(1.0171-9.6799)	0.5277	0.715	(0.225-1.9928)	0.1215	2.0844	(0.8927-6.117)	0.4179	0.7054	(0.276-1.609)	0.271	1.5719	(0.7022-3.7086)	0.3904	0.536	(0.1058-2.1403)	0.6614	0.7557	(0.1805-2.6665)	0.5865	1.225	(0.5905-2.6463)	0.257	1.7958	(0.73-6.1931)	0.0716	7.0921	(1.2935-104.5311)	0.2979	1.1205	(0.9054-1.3921)	0.3501	1.5038	(0.65-3.882)	0.3722	1.6178	(0.5823-5.2427)	0.1137	0.1509	(0.0086-1.1697)	0.4461	1.338	(0.6338-2.9589)
PD-1	0.1151	2.3747	(0.904-8.1979)	0.2842	2.0115	(0.595-8.5961)	0.3469	1.3932	(0.7093-2.9441)	0.8875	0.9494	(0.4506-2.005)	0.6603	1.1535	(0.5891-2.2048)	0.9946	0.9984	(0.622-1.6204)	0.6371	1.1971	(0.5668-2.8099)	0.4979	1.4364	(0.5237-4.7136)	0.1168	3.8407	(1.24-47.2467)	0.1519	3.7484	(0.7934-36.8889)	0.115	1.4171	(0.9197-2.198)	0.709	1.0984	(0.6612-1.8481)	0.144	2.3118	(0.8896-9.6441)	0.1826	0.1355	(0.0032-1.1158)	0.0196	2.9005	(1.3142-8.3287)
CTLA-4	0.0519	1.6401	(1.0256-2.8394)	0.4019	1.3142	(0.708-2.6907)	0.9509	0.9846	(0.5914-1.637)	0.2147	0.6341	(0.2696-1.2185)	0.1767	1.3679	(0.8792-2.2468)	0.4954	0.694	(0.2162-1.9921)	0.4307	0.4937	(0.0458-2.4145)	0.7817	1.0946	(0.5715-2.1953)	0.1595	2.1412	(0.9185-8.5275)	0.0443	3.2267	(1.2339-13.1331)	0.1447	1.1814	(0.946-1.4833)	0.8957	1.0486	(0.5037-2.1844)	0.1136	3.5755	(0.9825-26.411)	0.3481	0.5094	(0.0998-1.9378)	0.04	1.9351	(1.0729-3.882)
IMPRES	0.9832	1.0061	(0.5682-1.7916)	0.6843	1.183	(0.5233-2.8489)	0.2443	1.5064	(0.7766-3.217)	0.1011	1.7505	(0.9358-3.7006)	0.0189	2.1443	(1.2057-4.4623)	0.2846	2.0947	(0.5615-10.1404)	0.0955	3.4128	(0.9997-22.1545)	0.9069	1.0291	(0.6269-1.706)	0.0803	2.4297	(1.1252-9.5578)	0.961	1.0193	(0.4671-2.2782)
CIBERSORT.CD8	0.2698	5227.36	(0.0133-473577865553.353)	0.2708	2736.48	(0.0042-21397099787.6958)				0.8457	2.1733	(8e-04-8808.515)	0.2134	63.9755	(0.0976-71449.6368)				0.577	23.6831	(4e-04-13968938.4571)	0.2743	2478.95	(0.0034-10037335537.2039)				0.2808	57474.5	(0.0033-2686483031141681)	0.2447	304013	(2e-04-1062844581110084)	0.5143	60.1313	(5e-04-88919534.8681)	0.1537	1069.35	(0.2131-180416067.7789)	0.0644	0	(0-0.0337)
gene.CD8	0.0433	1.7533	(1.0558-3.2049)	0.7068	1.1358	(0.5817-2.3091)	0.2061	1.465	(0.8334-2.8205)	0.6395	0.8763	(0.4876-1.5264)	0.3819	1.232	(0.7697-2.0096)	0.9389	0.9653	(0.3685-2.4986)	0.656	1.1752	(0.5758-2.6325)	0.3663	1.2841	(0.7579-2.317)	0.0842	2.2361	(1.0748-7.8241)	0.0748	2.7164	(1.1-11.0614)	0.1632	1.2364	(0.9187-1.6723)	0.544	1.3442	(0.5265-3.8221)	0.081	2.017	(1.0456-5.6125)	0.0913	0.284	(0.039-0.887)	0.0934	1.7147	(0.9504-3.4567)
TIS	0.2859	2.1039	(0.552-8.9454)	0.7349	1.3256	(0.2552-7.4254)				0.9045	0.9102	(0.1864-4.3746)	0.3184	1.9244	(0.5472-7.5721)				0.4454	2.2536	(0.3307-34.6196)	0.3783	1.9214	(0.4664-9.3026)				0.0339	12.1473	(1.5328-186.5472)	0.322	1.3809	(0.729-2.634)	0.1375	6.5316	(0.7485-125.2249)	0.2091	4.7833	(0.5015-82.2416)	0.8877	0.8319	(0.0564-11.5369)
CYT	0.0591	1.8785	(1.0197-3.8732)	0.5447	1.2341	(0.6286-2.5688)	0.1491	1.6518	(0.8764-3.5891)	0.2549	0.6776	(0.3196-1.2804)	0.1457	1.4326	(0.8915-2.3969)	0.8753	0.9237	(0.3191-2.623)	0.6841	1.1428	(0.596-2.4288)	0.7018	1.1067	(0.6566-1.9047)	0.0962	4.0884	(1.352-66.3181)	0.1002	3.0282	(1.0436-16.8481)	0.1893	1.1452	(0.9367-1.4067)	0.4605	1.3188	(0.6335-2.9298)	0.071	2.3849	(1.0537-7.6726)	0.1232	0.3135	(0.0456-1.0513)	0.1369	1.5817	(0.89-3.0676)
IFN-gamma	0.0776	1.6576	(0.9777-3.0594)	0.5406	1.2753	(0.5902-2.9791)	0.1128	2.1567	(0.8941-6.3502)	0.9462	0.9805	(0.5447-1.7553)	0.3045	1.356	(0.7664-2.5179)	0.1827	0.3118	(0.0365-1.2289)	0.8117	0.902	(0.3537-2.1703)	0.2806	1.3725	(0.7864-2.5627)	0.081	6.0844	(1.2106-87.7963)	0.047	4.0733	(1.3688-24.655)	0.0991	1.1892	(0.9694-1.4655)	0.3164	0.6311	(0.2312-1.5045)	0.1426	1.9696	(0.8534-5.6182)	0.0631	0.0637	(0.0015-0.6051)	0.8972	0.9537	(0.4593-2.0062)
Expanded immune signature	0.0814	1.6853	(0.96-3.166)	0.4919	1.3011	(0.6215-2.9495)	0.1758	2.0083	(0.7651-6.0667)	0.9133	1.0364	(0.5362-2.0335)	0.2091	1.4588	(0.8218-2.745)	0.2849	0.4581	(0.0782-1.6366)	0.6705	1.2026	(0.5106-3.1959)	0.3343	1.336	(0.7555-2.5364)	0.1031	129.562	(3.2157-1232097.3305)	0.0538	2.932	(1.1423-11.3917)	0.1823	1.1865	(0.9241-1.5306)	0.8796	0.9115	(0.2609-3.1225)	0.0925	2.3558	(0.9803-8.1608)	0.1408	0.2979	(0.0366-1.1518)	0.6827	1.2023	(0.4997-3.0477)
T cell-inflamed GEP	0.1523	1.5768	(0.8655-3.0798)	0.9685	1.0152	(0.4694-2.2045)				0.9398	0.9783	(0.5423-1.7547)	0.27	1.3847	(0.7906-2.5782)				0.9602	1.0202	(0.4428-2.3783)	0.2904	1.3936	(0.7685-2.7254)				0.1031	2.4838	(0.9609-9.8934)	0.2816	1.1585	(0.8872-1.5185)	0.593	0.7421	(0.2256-2.1801)	0.0903	2.4908	(1.0019-9.4681)	0.119	0.1163	(0.0029-0.8189)
CRMA	0.6792	0.9322	(0.6641-1.3025)	0.1822	1.3771	(0.8777-2.3033)				0.4343	1.2691	(0.7037-2.4465)	0.0425	0.6004	(0.3416-0.9409)				0.9325	1.0263	(0.5353-2.0123)	0.0746	0.5855	(0.284-0.9861)				0.8199	0.9392	(0.5406-1.6553)
APM	0.0841	17.6671	(0.9224-769.6447)	0.298	16.517	(0.1443-9630.984)				0.1821	15.129	(0.4292-1985.7362)	0.1801	8.8396	(0.4927-341.4218)				0.32	0.042	(0-7.8098)	0.25	16.8799	(0.2634-6571.1329)				0.0287	98.2093	(2.3875-12523.6481)	0.1329	3.0549	(0.724-13.4855)	0.2456	10.9841	(0.2551-1186.354)	0.0419	2519.49	(7.9346-72709253.905)	0.3152	0.1448	(0.0018-5.1594)
Pan-F-TBRS	0.4386	0.9003	(0.6836-1.1734)	0.8293	0.9644	(0.6826-1.3489)				0.0295	0.641	(0.398-0.9112)	0.6565	1.0583	(0.8213-1.3678)							0.5079	1.1285	(0.7945-1.6748)				0.8351	0.9646	(0.6884-1.3972)	0.6205	0.9757	(0.8845-1.0754)	0.1953	0.8187	(0.5866-1.0934)
EMT	0.894	1.1472	(0.1477-9.0212)	0.7511	0.7166	(0.0793-5.785)				0.0097	0.0161	(3e-04-0.2187)	0.6675	1.4154	(0.2856-7.2457)				0.6081	2.024	(0.1407-53.4303)	0.9883	0.9863	(0.1457-6.7142)				0.6464	1.8885	(0.1553-43.8199)				0.2104	0.2962	(0.0353-1.7937)
C-ECM-up	0.2819	4.5298	(0.3095-84.598)	0.9092	0.8308	(0.03-21.8531)				0.0126	0.0078	(1e-04-0.2228)	0.9017	1.194	(0.0712-22.3436)				0.7505	1.9683	(0.0276-203.0965)	0.6566	0.5318	(0.0293-8.6536)				0.7218	2.2033	(0.025-201.0777)	0.3228	0.5404	(0.1581-1.8306)	0.1539	0.0627	(8e-04-2.1245)	0.5039	2.5462	(0.1696-48.4988)	0.091	73.8758	(1.0544-41167.641)
IRP	0.2392	0.4765	(0.1199-1.5607)	0.9643	0.9697	(0.2381-3.9097)				0.1159	3.149	(0.901-19.5599)	0.2859	1.4467	(0.7453-2.9591)				0.5277	0.6471	(0.1249-2.3873)	0.7441	0.8489	(0.2887-2.3241)				0.1174	0.2414	(0.0307-1.2606)				0.256	1.464	(0.7868-3.0683)
IPRES	0.4375	1.3405	(0.6451-2.8984)	0.918	0.9472	(0.3244-2.7283)				0.0256	0.2583	(0.063-0.7425)	0.5674	1.2494	(0.5845-2.7586)				0.7149	1.3822	(0.2339-10.7832)	0.9143	0.9464	(0.3369-2.634)				0.208	2.1393	(0.6993-8.0813)	0.0728	0.7333	(0.52-1.0261)	0.116	0.4103	(0.1181-1.1662)	0.5299	1.5619	(0.3951-7.1304)	0.2084	2.3205	(0.6827-10.2862)
TIDE	0.666	0.8705	(0.4483-1.6264)	0.1775	2.307	(0.847-10.4473)	0.4423	1.2198	(0.7439-2.1152)	0.0265	0.3045	(0.0862-0.757)	0.2392	0.625	(0.268-1.3226)	0.8465	1.1049	(0.418-3.6956)	0.591	1.3386	(0.47-4.8605)	0.1718	0.6149	(0.2756-1.165)	0.1049	0.2344	(0.0176-0.7571)	0.896	1.0544	(0.4423-2.3069)													0.1187	0.7698	(0.5309-1.0414)
IPS	0.2267	1.5774	(0.7696-3.4936)	0.0921	3.2275	(0.9818-16.5902)				0.4442	0.5627	(0.1151-2.4071)	0.9793	0.9827	(0.2524-3.7621)				0.8976	1.0982	(0.2317-5.753)	0.4395	1.6755	(0.465-7.1125)				0.287	1.5215	(0.6866-3.4379)	0.0117	1.5541	(1.1111-2.2125)				0.1507	2.3208	(0.8096-8.8978)	0.7717	0.75	(0.0993-5.2916)
IS	0.0695	8.8416	(0.9113-108.3)	0.9915	0.9801	(0.0214-44.7314)				0.3696	4.4569	(0.1799-151.707)	0.3615	3.4368	(0.2464-54.3432)				0.6665	3.3833	(0.0127-2991.8427)	0.1873	8.2902	(0.4262-295.3777)				0.0411	63.586	(1.7994-7760.6598)	0.2806	2.2726	(0.5101-10.214)	0.8664	0.5905	(0.001-407.0821)	0.0468	713.095	(2.7213-2597224.8995)	0.1444	0.0051	(0-2.2762)

## Sheet: S2f.OR_logistic_cancertype_ICB
Supplementary Table 2f: Association of biomarkers with immune response in Univariable Logistic Regression Analyses for the datasets with different cancer types ("OR" response classification strategy)
Dataset Biomarker	Melanoma																														UC						ccRCC						NSCLC
	anti-PD-1												anti-CTLA-4									anti-CTLA-4 prog anti-PD-1						anti-CTLA-4 + anti-PD-1
	Gide et al. 2019(aPD1)			Riaz et al. 2017(aPD1)			Prat et al. 2017(melanoma)			Hugo et al. 2016			Van Allen et al. 2015			Chen et al. 2016(aCTLA4)			TCGA			Riaz et al. 2017(aCTLA4 prog aPD1)			Chen et al. 2016(aCTLA4 prog aPD1)			Gide et al. 2019(aCTLA4+aPD1)			Mariathasan et al. 2018			Snyder et al. 2017			Miao et al. 2018(aPD1)			Miao et al. 2018(ICB)			Prat et al. 2017(NSCLC)
	p value	OR	95% CI	p value	OR	95% CI	p value	OR	95% CI	p value	OR	95% CI	p value	OR	95% CI	p value	OR	95% CI	p value	OR	95% CI	p value	OR	95% CI	p value	OR	95% CI	p value	OR	95% CI	p value	OR	95% CI	p value	OR	95% CI	p value	OR	95% CI	p value	OR	95% CI	p value	OR	95% CI
PD-L1	0.0021	4.885	(2.0955-16.8404)	0.4669	0.6266	(0.1178-1.8634)	0.1244	1.8484	(0.8982-4.5846)	0.6727	1.1717	(0.5654-2.6321)	0.7709	0.8921	(0.4006-1.9329)	0.9972	0.9978	(0.251-3.5692)	0.5507	1.9555	(0.2089-32.5316)	0.2329	2.1846	(0.6917-10.745)	0.3532	4.1462	(0.3587-248.2819)	0.0196	2.2428	(1.2555-5.0623)	0.7931	1.0415	(0.7589-1.3992)	0.4785	1.4206	(0.5399-4.262)	0.8621	1.1189	(0.2807-4.1792)	0.0643	0.0061	(0-0.2686)	0.1345	1.6175	(0.8878-3.2383)
PD-L2	0.0213	4.528	(1.4734-20.024)	0.1828	0.3279	(0.0435-1.3378)	0.0888	2.4749	(0.981-8.5381)	0.4179	0.7054	(0.276-1.609)	0.4235	1.4575	(0.5388-3.7097)	0.3904	0.536	(0.1058-2.1403)	0.9653	0.9727	(0.2622-3.8431)	0.165	3.272	(0.8611-33.0996)	0.3393	53.2833	(0.9754-4395243034.3482)	0.0407	4.1628	(1.2878-20.9621)	0.3941	1.1257	(0.8581-1.483)	0.0743	3.8332	(1.1625-24.6905)	0.1849	2.8108	(0.7142-19.011)	0.3354	0.3124	(0.018-2.595)	0.6709	0.8376	(0.3627-1.9639)
PD-1	0.008	6.2501	(1.9413-30.1468)	0.8327	0.8533	(0.1482-3.4855)	0.1206	1.8311	(0.8934-4.3229)	0.8875	0.9494	(0.4506-2.005)	0.9084	1.0473	(0.421-2.2066)	0.9946	0.9984	(0.622-1.6204)	0.3023	1.5329	(0.7142-4.0692)	0.0947	5.6196	(1.2147-146.7036)	0.9985	4.29499e+42	(0-Inf)	0.0432	4.4042	(1.2182-23.8682)	0.402	1.2563	(0.7256-2.1262)	0.4172	1.2591	(0.7474-2.3911)	0.7948	0.8604	(0.2061-2.4393)	0.4225	0.3419	(0.0097-2.1922)	0.5519	1.2565	(0.5977-2.7884)
CTLA-4	0.0096	2.1	(1.2608-3.9676)	0.3903	1.3668	(0.6576-2.951)	0.6788	1.1154	(0.6655-1.9363)	0.2147	0.6341	(0.2696-1.2185)	0.156	1.4531	(0.8657-2.5499)	0.4954	0.694	(0.2162-1.9921)	0.7894	1.2333	(0.2331-7.3831)	0.1324	1.9767	(0.8338-5.713)	0.487	1.8472	(0.5052-23.4026)	0.1546	1.6125	(0.8701-3.3496)	0.3013	1.1619	(0.8759-1.5522)	0.7097	1.1512	(0.5507-2.5562)	0.6666	0.7163	(0.0991-2.7141)	0.6568	0.7114	(0.1253-3.0038)	0.8146	1.0771	(0.5804-2.0725)
IMPRES	0.4061	1.2688	(0.7285-2.287)	0.7444	0.8456	(0.2577-2.2044)	0.6147	1.189	(0.6025-2.4172)	0.1011	1.7505	(0.9358-3.7006)	0.0787	1.8565	(0.973-4.0192)	0.2846	2.0947	(0.5615-10.1404)	0.2516	2.0411	(0.6659-8.8083)	0.1092	2.1359	(0.9551-7.1201)	0.9993	2811834663295700	(0-Inf)	0.4368	0.7755	(0.3936-1.4633)
CIBERSORT.CD8	0.0449	2.55546e+08	(31.5027-686645088591521408)	0.8989	0.3611	(0-3825842.7392)				0.8457	2.1733	(8e-04-8808.515)	0.3857	26.8622	(0.0094-54667.6945)				0.2659	1242.16	(0.0147-15098248545.8176)	0.8485	0.1428	(0-64847767.0265)				0.1023	1.46453e+06	(0.6814-1283887616419836)	0.9383	2.9055	(0-189170492498.287)	0.9572	1.3748	(0-189951.7344)	0.9133	0.5669	(0-9365.675)	0.8476	0.2074	(0-1361891.4043)
gene.CD8	0.0012	3.4506	(1.7974-8.3341)	0.6338	0.823	(0.3437-1.8459)	0.0886	1.7776	(0.9663-3.7972)	0.6395	0.8763	(0.4876-1.5264)	0.7878	1.081	(0.5879-1.895)	0.9389	0.9653	(0.3685-2.4986)	0.3491	1.4392	(0.6964-3.5607)	0.0566	4.7035	(1.4172-49.2069)	0.3144	6.1532	(0.8536-3008.3869)	0.0198	2.7216	(1.3115-7.3773)	0.0996	1.3691	(0.9419-1.9984)	0.8088	1.1242	(0.422-3.0493)	0.5129	1.2525	(0.6189-2.597)	0.6385	0.7927	(0.2473-1.9714)	0.4803	0.7956	(0.4056-1.4934)
TIS	0.0071	11.4833	(2.3204-86.4828)	0.6687	0.6535	(0.0822-4.8736)				0.9045	0.9102	(0.1864-4.3746)	0.3148	2.2696	(0.4796-12.7358)				0.185	8.3916	(0.7995-766.3678)	0.0854	30.6991	(1.5721-8833.3868)				0.0459	6.1863	(1.1791-46.3325)	0.561	1.2678	(0.5598-2.801)	0.3299	3.559	(0.3891-79.9493)	0.121	26.099	(0.9326-7946.3841)	0.6339	1.995	(0.116-44.4452)
CYT	0.0023	3.6503	(1.7499-9.6105)	0.762	0.8833	(0.3751-2.0241)	0.0914	1.9243	(0.9689-4.6849)	0.2549	0.6776	(0.3196-1.2804)	0.361	1.3012	(0.7287-2.3335)	0.8753	0.9237	(0.3191-2.623)	0.3465	1.4065	(0.7259-3.4398)	0.1032	3.3466	(1.1115-26.1587)	0.1946	2.733	(0.8283-33.6468)	0.0308	2.9387	(1.267-9.5858)	0.2471	1.164	(0.9015-1.512)	0.3134	1.5542	(0.7104-4.3232)	0.4278	1.4392	(0.5827-3.9698)	0.4682	0.6352	(0.1447-1.9632)	0.3253	0.7259	(0.3675-1.3599)
IFN-gamma	0.0021	3.3199	(1.6972-8.0516)	0.6565	0.8101	(0.2896-2.0587)	0.1172	2.1429	(0.8775-6.3109)	0.9462	0.9805	(0.5447-1.7553)	0.6115	1.1973	(0.591-2.4584)	0.1827	0.3118	(0.0365-1.2289)	0.6764	1.21	(0.5024-3.4243)	0.0959	4.4045	(1.2099-49.2063)	0.4192	3.1761	(0.4021-211.2597)	0.0098	4.1132	(1.6901-15.3472)	0.018	1.3814	(1.0618-1.8189)	0.5195	0.7403	(0.2709-1.8019)	0.4035	1.5968	(0.5654-5.9598)	0.6938	0.7218	(0.11-3.4613)	0.3409	0.6436	(0.2303-1.4912)
Expanded immune signature	0.0014	3.557	(1.7722-8.7398)	0.8536	0.9203	(0.3552-2.2691)	0.1247	2.3158	(0.8424-7.6555)	0.9133	1.0364	(0.5362-2.0335)	0.4938	1.2742	(0.6299-2.6189)	0.2849	0.4581	(0.0782-1.6366)	0.3937	1.493	(0.6239-4.5577)	0.0737	4.8475	(1.3389-59.4387)	0.9989	5.03848e+60	(0-Inf)	0.0166	2.7825	(1.3057-7.2927)	0.1978	1.2333	(0.8976-1.705)	0.928	1.0584	(0.2965-3.8007)	0.3957	1.5616	(0.5699-5.0504)	0.8274	0.8652	(0.1979-3.1512)	0.2632	0.5367	(0.1591-1.49)
T cell-inflamed GEP	0.0023	3.5927	(1.7214-9.1895)	0.4207	0.6709	(0.2151-1.6887)				0.9398	0.9783	(0.5423-1.7547)	0.773	1.1056	(0.5564-2.2507)				0.4914	1.3533	(0.5948-3.82)	0.0747	12.4371	(1.7925-749.6106)				0.0168	3.0516	(1.3521-9.0481)	0.2433	1.2251	(0.8722-1.7318)	0.8523	0.9015	(0.2917-2.8069)	0.3619	1.5994	(0.5828-5.0006)	0.7683	0.8093	(0.161-3.3252)
CRMA	0.1215	0.7633	(0.5324-1.0641)	0.2944	1.3784	(0.7942-2.9008)				0.4343	1.2691	(0.7037-2.4465)	0.1428	0.6202	(0.2816-1.0833)				0.9426	0.9779	(0.5119-1.9705)	0.9782	0.9904	(0.3989-1.8828)				0.2339	1.3372	(0.8449-2.2499)
APM	0.004	20902.1	(60.6117-52801772.0552)	0.8446	1.7568	(0.0095-1879.5583)				0.1821	15.129	(0.4292-1985.7362)	0.3938	5.4952	(0.1761-608.5092)				0.707	0.397	(0.0015-72.6407)	0.3246	422.264	(0.1031-2416884499.7688)				0.0112	605.03	(9.014-223429.148)	0.2245	3.2167	(0.5082-22.4906)	0.4873	3.844	(0.0901-252.379)	0.2701	62.0425	(0.2567-2438819.7272)	0.9555	0.8969	(0.0132-42.2735)
Pan-F-TBRS	0.3794	0.8884	(0.6739-1.1521)	0.3439	0.7906	(0.4218-1.2092)				0.0295	0.641	(0.398-0.9112)	0.5959	1.086	(0.7939-1.4859)							0.9752	1.0082	(0.5806-1.6871)				0.7375	1.051	(0.7897-1.4404)	0.1882	0.9185	(0.8068-1.0408)	0.7144	0.9472	(0.6978-1.2692)
EMT	0.749	0.7238	(0.0945-5.3132)	0.3052	0.1888	(0.0032-2.8727)				0.0097	0.0161	(3e-04-0.2187)	0.7743	1.3289	(0.18-9.7864)				0.4596	2.8122	(0.189-78.589)	0.8401	1.3201	(0.0684-20.5349)				0.3218	3.2341	(0.3753-44.3)				0.7809	0.7767	(0.123-4.8178)
C-ECM-up	0.9466	1.0926	(0.0784-15.4057)	0.2815	0.0945	(6e-04-5.0866)				0.0126	0.0078	(1e-04-0.2228)	0.5443	3.0657	(0.0942-159.0332)				0.7018	2.2884	(0.0289-252.4182)	0.871	0.711	(0.0076-51.5233)				0.2021	12.353	(0.3097-884.5707)	0.8659	0.8752	(0.1885-4.2435)	0.3934	0.2108	(0.004-6.7729)	0.6612	2.2578	(0.0695-196.3543)	0.094	140.341	(1.1227-253647.8955)
IRP	0.2822	0.5022	(0.1221-1.6382)	0.827	1.194	(0.2079-5.995)				0.4442	0.5627	(0.1151-2.4071)	0.4296	0.5055	(0.0818-2.6218)				0.7983	0.8229	(0.132-3.7726)	0.2231	0.2965	(0.0292-1.6162)				0.0139	0.0891	(0.0089-0.4731)
IPRES	0.278	1.4979	(0.7309-3.2151)	0.4841	0.6334	(0.1517-2.2371)				0.0256	0.2583	(0.063-0.7425)	0.8399	1.1011	(0.4274-2.9206)				0.6512	1.4942	(0.2417-11.491)	0.4918	1.7101	(0.375-9.7759)				0.0373	3.1844	(1.1764-11.019)	0.154	0.7293	(0.4677-1.1195)	0.3292	0.5868	(0.1824-1.657)	0.2671	2.8941	(0.4906-27.2615)	0.2697	2.1958	(0.5878-11.2009)
TIDE	0.1445	0.614	(0.3014-1.149)	0.5792	1.3989	(0.4954-5.807)	0.8331	1.0562	(0.6342-1.8125)	0.0265	0.3045	(0.0862-0.757)	0.5023	0.7253	(0.2634-1.7976)	0.8465	1.1049	(0.418-3.6956)	0.4263	1.5708	(0.5421-6.3525)	0.0592	0.1307	(0.005-0.5635)	0.4324	0.0005	(0-0.6157)	0.6564	0.856	(0.4034-1.6682)													0.3762	0.8704	(0.6302-1.1884)
IPS	0.0391	2.4434	(1.1213-6.3087)	0.4128	1.882	(0.5046-12.7322)				0.1159	3.149	(0.901-19.5599)	0.3547	1.4906	(0.6564-3.733)				0.8953	0.916	(0.1987-3.49)	0.9955	3.9636e+07	(0-NA)				0.0459	2.1734	(1.073-5.1476)	0.0679	1.4659	(0.9721-2.2228)	0.8876	0.9563	(0.4947-1.7762)	0.4756	1.6223	(0.445-7.5099)	0.2706	4	(0.4247-91.4603)
IS	0.0011	188.792	(11.2111-6831.8627)	0.5925	0.3039	(0.0029-29.2942)				0.3696	4.4569	(0.1799-151.707)	0.9938	1.013	(0.0339-26.3167)				0.405	12.7265	(0.0453-30766.8568)	0.1921	9.30223e+09	(10.3263-3.01513564825223e+30)				0.0146	53.0608	(2.7952-1905.2657)	0.2798	2.7485	(0.4207-16.9112)	0.9871	1.0536	(0.001-638.887)	0.2461	62.5807	(0.1173-420988.4355)	0.6863	0.283	(3e-04-114.0241)

## Sheet: S2g.OS_logistic_cancertype_ICB
Supplementary Table 2g: Association of biomarkers with immune response in Univariable Logistic Regression Analyses for the datasets with different cancer types ("OS" response classification strategy)
Dataset Biomarker	Melanoma															UC			ccRCC
	anti-PD-1						anti-CTLA-4			anti-CTLA-4 prog anti-PD-1			anti-CTLA-4 + anti-PD-1
	Gide et al. 2019(aPD1)			Riaz et al. 2017(aPD1)			Van Allen et al. 2015			Riaz et al. 2017(aCTLA4 prog aPD1)			Gide et al. 2019(aCTLA4+aPD1)			Snyder et al. 2017			Miao et al. 2018(aPD1)			Miao et al. 2018(ICB)
	p value	OR	95% CI	p value	OR	95% CI	p value	OR	95% CI	p value	OR	95% CI	p value	OR	95% CI	p value	OR	95% CI	p value	OR	95% CI	p value	OR	95% CI
PD-L1	0.0081	2.7233	(1.417-6.4498)	0.5608	1.2997	(0.5375-3.4144)	0.7907	1.091	(0.5681-2.1341)	0.8107	1.0975	(0.5071-2.4304)	0.0498	3.0498	(1.2758-12.7633)	0.3628	1.5831	(0.6218-4.9963)	0.7941	1.1809	(0.3237-4.4596)	0.041	0.012	(0-0.2863)
PD-L2	0.1086	2.4459	(0.9104-8.3727)	0.7433	0.841	(0.2715-2.3984)	0.2784	1.5758	(0.6949-3.8088)	0.9683	1.0152	(0.4755-2.1869)	0.0716	7.0921	(1.2935-104.5311)	0.0839	2.628	(1.0189-10.0377)	0.1134	3.0011	(0.886-15.5634)	0.1407	0.1746	(0.0103-1.3489)
PD-1	0.0927	2.5008	(0.9553-8.5206)	0.1202	3.0562	(0.8491-16.648)	0.5713	1.2091	(0.6087-2.3918)	0.6061	1.3131	(0.4621-4.1659)	0.1519	3.7484	(0.7934-36.8889)	0.2713	1.346	(0.8168-2.4581)	0.5419	1.328	(0.5162-3.589)
CTLA-4	0.0336	1.7402	(1.0809-3.0689)	0.1878	1.5939	(0.8396-3.6166)	0.1262	1.4523	(0.9219-2.4727)	0.831	1.0737	(0.5433-2.1546)	0.0443	3.2267	(1.2339-13.1331)	0.8721	0.9444	(0.4566-1.9244)	0.5797	1.3749	(0.423-4.7017)
IMPRES	0.6657	1.1316	(0.6462-2.0247)	0.3427	1.5466	(0.657-4.4342)	0.0124	3.0054	(1.4417-8.5447)	0.3927	1.248	(0.7645-2.2002)	0.961	1.0193	(0.4671-2.2782)
CIBERSORT.CD8	0.2014	27305.9	(0.0509-3514652432891.64)	0.1496	68076.8	(0.0619-3155167605348.04)	0.0272	33463.9	(6.455-1070226655.0388)	0.326	1345.71	(0.0011-7914186202.3211)	0.2808	57474.5	(0.0033-2686483031141681)	0.5368	38.3218	(4e-04-16101454.7315)	0.7126	4.876	(6e-04-30728.9576)
gene.CD8	0.0332	1.8272	(1.091-3.3817)	0.2754	1.4945	(0.7546-3.4022)	0.2262	1.3614	(0.8343-2.3394)	0.4241	1.2603	(0.7231-2.3384)	0.0748	2.7164	(1.1-11.0614)	0.6238	1.2589	(0.502-3.398)	0.2409	1.4712	(0.7933-3.0771)	0.1011	0.2704	(0.0307-0.8923)
TIS	0.3049	2.0788	(0.5289-9.1704)	0.254	2.8754	(0.5149-22.5136)	0.1354	2.8062	(0.771-12.3504)	0.4962	1.7106	(0.3721-9.099)	0.0339	12.1473	(1.5328-186.5472)	0.081	15.2904	(1.2003-641.1333)	0.1194	10.2197	(0.7937-393.1044)	0.6693	0.5482	(0.027-8.7768)
CYT	0.045	1.9796	(1.0634-4.1486)	0.2368	1.5548	(0.7783-3.5514)	0.095	1.5531	(0.9453-2.7278)	0.8268	1.0633	(0.6087-1.8874)	0.1002	3.0282	(1.0436-16.8481)	0.2533	1.5788	(0.7568-3.9032)	0.2442	1.6296	(0.748-4.1993)	0.1254	0.2574	(0.0247-1.0004)
IFN-gamma	0.0426	1.8285	(1.0619-3.4781)	0.2654	1.6306	(0.7255-4.3658)	0.1163	1.5531	(0.908-3.5383)	0.4727	1.2367	(0.6992-2.3065)	0.047	4.0733	(1.3688-24.655)	0.988	0.9936	(0.4168-2.3643)	0.2524	1.725	(0.7214-5.1018)	0.0909	0.111	(0.0041-0.8223)
Expanded immune signature	0.0466	1.8524	(1.0406-3.5774)	0.2233	1.6625	(0.7713-4.2395)	0.0812	1.7982	(0.968-3.7549)	0.4233	1.2806	(0.7085-2.4751)	0.0538	2.932	(1.1423-11.3917)	0.5558	1.4328	(0.4369-5.2015)	0.2275	1.7749	(0.7414-5.1599)	0.1759	0.3296	(0.0401-1.2828)
T cell-inflamed GEP	0.0755	1.8048	(0.9726-3.6639)	0.4111	1.4155	(0.6306-3.5197)	0.1349	1.6302	(0.891-3.3232)	0.3342	1.3735	(0.737-2.7856)	0.1031	2.4838	(0.9609-9.8934)	0.8414	1.1128	(0.3826-3.333)	0.1431	2.0647	(0.848-6.488)	0.141	0.1221	(0.0024-0.8816)
CRMA	0.6954	0.936	(0.6679-1.3059)	0.1211	1.4779	(0.9278-2.564)	0.0101	0.4392	(0.2042-0.7531)	0.1364	0.6423	(0.3134-1.0796)	0.8199	0.9392	(0.5406-1.6553)
APM	0.0899	23.4113	(0.9655-1717.8323)	0.1128	464.743	(0.9977-5792965.8789)	0.1688	12.2635	(0.4678-707.2187)	0.3971	7.0614	(0.1238-1979.118)	0.0287	98.2093	(2.3875-12523.6481)	0.0752	83.693	(1.264-34320.4891)	0.3313	10.4234	(0.1806-4554.1367)	0.1635	0.0337	(1e-04-2.2115)
Pan-F-TBRS	0.19	0.8336	(0.6253-1.0872)	0.9243	0.9842	(0.6971-1.3783)	0.9116	1.0154	(0.7693-1.3349)	0.5949	1.1093	(0.757-1.6889)	0.8351	0.9646	(0.6884-1.3972)	0.876	0.9783	(0.7362-1.2947)
EMT	0.5344	0.518	(0.0596-4.0658)	0.9711	0.9624	(0.1092-8.1928)	0.745	1.3331	(0.2298-7.9608)	0.867	1.172	(0.1736-8.1185)	0.6464	1.8885	(0.1553-43.8199)	0.9285	0.925	(0.1604-5.2519)
C-ECM-up	0.956	1.0788	(0.0697-16.9122)	0.9986	0.997	(0.0278-35.6574)	0.9586	1.0879	(0.0441-30.5686)	0.599	0.468	(0.0241-7.9018)	0.7218	2.2033	(0.025-201.0777)	0.6549	0.4716	(0.014-12.8402)	0.3071	5.6761	(0.2554-299.3927)	0.3037	7.8302	(0.194-737.116)
IRP	0.4717	0.6462	(0.1766-2.1089)	0.3535	0.5048	(0.0977-2.0048)	0.9671	0.9727	(0.2508-3.7027)	0.7375	0.8434	(0.2791-2.3026)	0.1174	0.2414	(0.0307-1.2606)
IPRES	0.8385	1.0784	(0.5188-2.2653)	0.707	1.226	(0.4211-3.794)	0.818	1.1016	(0.4817-2.5864)	0.592	0.7538	(0.2528-2.1113)	0.208	2.1393	(0.6993-8.0813)	0.667	0.8062	(0.2898-2.1565)	0.1714	3.5761	(0.6665-30.8969)
TIDE	0.3259	0.7238	(0.3615-1.3526)	0.223	2.1343	(0.7832-9.8982)	0.0585	0.3866	(0.1276-0.9523)	0.1601	0.607	(0.2717-1.1526)	0.896	1.0544	(0.4423-2.3069)
IPS	0.1293	1.9165	(0.8577-4.7606)	0.055	5.2613	(1.2856-43.0406)	0.3196	1.4467	(0.71-3.1265)	0.3252	2.0354	(0.5407-10.3811)	0.287	1.5215	(0.6866-3.4379)	0.3018	1.3828	(0.7615-2.6951)	0.8443	1.1231	(0.3399-3.8163)	1	1	(0.1253-7.9821)
IS	0.0334	14.6747	(1.3847-211.2213)	0.4165	5.2335	(0.1089-428.299)	0.187	6.8599	(0.4198-143.4039)	0.2331	8.9313	(0.3303-645.0797)	0.0411	63.586	(1.7994-7760.6598)	0.5835	5.6826	(0.012-5546.5639)	0.1722	66.6388	(0.2796-83877.7261)

## Sheet: S2h.DCB_logistic_cancertype_ICB
Supplementary Table 2h: Association of biomarkers with immune response in Univariable Logistic Regression Analyses for the datasets with different cancer types ("DCB" response classification strategy)
Dataset Biomarker	Melanoma																		UC			ccRCC						NSCLC
	anti-PD-1									anti-CTLA-4			anti-CTLA-4 prog anti-PD-1			anti-CTLA-4 + anti-PD-1
	Gide et al. 2019(aPD1)			Riaz et al. 2017(aPD1)			Prat et al. 2017(melanoma)			Van Allen et al. 2015			Riaz et al. 2017(aCTLA4 prog aPD1)			Gide et al. 2019(aCTLA4+aPD1)			Snyder et al. 2017			Miao et al. 2018(aPD1)			Miao et al. 2018(ICB)			Prat et al. 2017(NSCLC)
	p value	OR	95% CI	p value	OR	95% CI	p value	OR	95% CI	p value	OR	95% CI	p value	OR	95% CI	p value	OR	95% CI	p value	OR	95% CI	p value	OR	95% CI	p value	OR	95% CI	p value	OR	95% CI
PD-L1	0.0021	4.885	(2.0955-16.8404)	0.4669	0.6266	(0.1178-1.8634)	0.1244	1.8484	(0.8982-4.5846)	0.7709	0.8921	(0.4006-1.9329)	0.2329	2.1846	(0.6917-10.745)	0.0196	2.2428	(1.2555-5.0623)	0.4785	1.4206	(0.5399-4.262)	0.8621	1.1189	(0.2807-4.1792)	0.0643	0.0061	(0-0.2686)	0.1345	1.6175	(0.8878-3.2383)
PD-L2	0.0213	4.528	(1.4734-20.024)	0.1828	0.3279	(0.0435-1.3378)	0.0888	2.4749	(0.981-8.5381)	0.4235	1.4575	(0.5388-3.7097)	0.165	3.272	(0.8611-33.0996)	0.0407	4.1628	(1.2878-20.9621)	0.0743	3.8332	(1.1625-24.6905)	0.1849	2.8108	(0.7142-19.011)	0.3354	0.3124	(0.018-2.595)	0.6709	0.8376	(0.3627-1.9639)
PD-1	0.008	6.2501	(1.9413-30.1468)	0.8327	0.8533	(0.1482-3.4855)	0.1206	1.8311	(0.8934-4.3229)	0.9084	1.0473	(0.421-2.2066)	0.0947	5.6196	(1.2147-146.7036)	0.0432	4.4042	(1.2182-23.8682)	0.4172	1.2591	(0.7474-2.3911)	0.7948	0.8604	(0.2061-2.4393)	0.4225	0.3419	(0.0097-2.1922)	0.5519	1.2565	(0.5977-2.7884)
CTLA-4	0.0096	2.1	(1.2608-3.9676)	0.3903	1.3668	(0.6576-2.951)	0.6788	1.1154	(0.6655-1.9363)	0.156	1.4531	(0.8657-2.5499)	0.1324	1.9767	(0.8338-5.713)	0.1546	1.6125	(0.8701-3.3496)	0.7097	1.1512	(0.5507-2.5562)	0.6666	0.7163	(0.0991-2.7141)	0.6568	0.7114	(0.1253-3.0038)	0.8146	1.0771	(0.5804-2.0725)
IMPRES	0.4061	1.2688	(0.7285-2.287)	0.7444	0.8456	(0.2577-2.2044)	0.6147	1.189	(0.6025-2.4172)	0.0787	1.8565	(0.973-4.0192)	0.1092	2.1359	(0.9551-7.1201)	0.4368	0.7755	(0.3936-1.4633)
CIBERSORT.CD8	0.0449	2.55546e+08	(31.5027-686645088591521408)	0.8989	0.3611	(0-3825842.7392)				0.3857	26.8622	(0.0094-54667.6945)	0.8485	0.1428	(0-64847767.0265)	0.1023	1.46453e+06	(0.6814-1283887616419836)	0.9572	1.3748	(0-189951.7344)	0.9133	0.5669	(0-9365.675)	0.8476	0.2074	(0-1361891.4043)
gene.CD8	0.0012	3.4506	(1.7974-8.3341)	0.6338	0.823	(0.3437-1.8459)	0.0886	1.7776	(0.9663-3.7972)	0.7878	1.081	(0.5879-1.895)	0.0566	4.7035	(1.4172-49.2069)	0.0198	2.7216	(1.3115-7.3773)	0.8088	1.1242	(0.422-3.0493)	0.5129	1.2525	(0.6189-2.597)	0.6385	0.7927	(0.2473-1.9714)	0.4803	0.7956	(0.4056-1.4934)
TIS	0.0071	11.4833	(2.3204-86.4828)	0.6687	0.6535	(0.0822-4.8736)				0.3148	2.2696	(0.4796-12.7358)	0.0854	30.6991	(1.5721-8833.3868)	0.0459	6.1863	(1.1791-46.3325)	0.3299	3.559	(0.3891-79.9493)	0.121	26.099	(0.9326-7946.3841)	0.6339	1.995	(0.116-44.4452)
CYT	0.0023	3.6503	(1.7499-9.6105)	0.762	0.8833	(0.3751-2.0241)	0.0914	1.9243	(0.9689-4.6849)	0.361	1.3012	(0.7287-2.3335)	0.1032	3.3466	(1.1115-26.1587)	0.0308	2.9387	(1.267-9.5858)	0.3134	1.5542	(0.7104-4.3232)	0.4278	1.4392	(0.5827-3.9698)	0.4682	0.6352	(0.1447-1.9632)	0.3253	0.7259	(0.3675-1.3599)
IFN-gamma	0.0021	3.3199	(1.6972-8.0516)	0.6565	0.8101	(0.2896-2.0587)	0.1172	2.1429	(0.8775-6.3109)	0.6115	1.1973	(0.591-2.4584)	0.0959	4.4045	(1.2099-49.2063)	0.0098	4.1132	(1.6901-15.3472)	0.5195	0.7403	(0.2709-1.8019)	0.4035	1.5968	(0.5654-5.9598)	0.6938	0.7218	(0.11-3.4613)	0.3409	0.6436	(0.2303-1.4912)
Expanded immune signature	0.0014	3.557	(1.7722-8.7398)	0.8536	0.9203	(0.3552-2.2691)	0.1247	2.3158	(0.8424-7.6555)	0.4938	1.2742	(0.6299-2.6189)	0.0737	4.8475	(1.3389-59.4387)	0.0166	2.7825	(1.3057-7.2927)	0.928	1.0584	(0.2965-3.8007)	0.3957	1.5616	(0.5699-5.0504)	0.8274	0.8652	(0.1979-3.1512)	0.2632	0.5367	(0.1591-1.49)
T cell-inflamed GEP	0.0023	3.5927	(1.7214-9.1895)	0.4207	0.6709	(0.2151-1.6887)				0.773	1.1056	(0.5564-2.2507)	0.0747	12.4371	(1.7925-749.6106)	0.0168	3.0516	(1.3521-9.0481)	0.8523	0.9015	(0.2917-2.8069)	0.3619	1.5994	(0.5828-5.0006)	0.7683	0.8093	(0.161-3.3252)
CRMA	0.1215	0.7633	(0.5324-1.0641)	0.2944	1.3784	(0.7942-2.9008)				0.1428	0.6202	(0.2816-1.0833)	0.9782	0.9904	(0.3989-1.8828)	0.2339	1.3372	(0.8449-2.2499)
APM	0.004	20902.1	(60.6117-52801772.0552)	0.8446	1.7568	(0.0095-1879.5583)				0.3938	5.4952	(0.1761-608.5092)	0.3246	422.264	(0.1031-2416884499.7688)	0.0112	605.03	(9.014-223429.148)	0.4873	3.844	(0.0901-252.379)	0.2701	62.0425	(0.2567-2438819.7272)	0.9555	0.8969	(0.0132-42.2735)
Pan-F-TBRS	0.3794	0.8884	(0.6739-1.1521)	0.3439	0.7906	(0.4218-1.2092)				0.5959	1.086	(0.7939-1.4859)	0.9752	1.0082	(0.5806-1.6871)	0.7375	1.051	(0.7897-1.4404)	0.7144	0.9472	(0.6978-1.2692)
EMT	0.749	0.7238	(0.0945-5.3132)	0.3052	0.1888	(0.0032-2.8727)				0.7743	1.3289	(0.18-9.7864)	0.8401	1.3201	(0.0684-20.5349)	0.3218	3.2341	(0.3753-44.3)	0.7809	0.7767	(0.123-4.8178)
C-ECM-up	0.9466	1.0926	(0.0784-15.4057)	0.2815	0.0945	(6e-04-5.0866)				0.5443	3.0657	(0.0942-159.0332)	0.871	0.711	(0.0076-51.5233)	0.2021	12.353	(0.3097-884.5707)	0.3934	0.2108	(0.004-6.7729)	0.6612	2.2578	(0.0695-196.3543)	0.094	140.341	(1.1227-253647.8955)
IRP	0.2822	0.5022	(0.1221-1.6382)	0.827	1.194	(0.2079-5.995)				0.4296	0.5055	(0.0818-2.6218)	0.2231	0.2965	(0.0292-1.6162)	0.0139	0.0891	(0.0089-0.4731)
IPRES	0.278	1.4979	(0.7309-3.2151)	0.4841	0.6334	(0.1517-2.2371)				0.8399	1.1011	(0.4274-2.9206)	0.4918	1.7101	(0.375-9.7759)	0.0373	3.1844	(1.1764-11.019)	0.3292	0.5868	(0.1824-1.657)	0.2671	2.8941	(0.4906-27.2615)	0.2697	2.1958	(0.5878-11.2009)
TIDE	0.1445	0.614	(0.3014-1.149)	0.5792	1.3989	(0.4954-5.807)	0.8331	1.0562	(0.6342-1.8125)	0.5023	0.7253	(0.2634-1.7976)	0.0592	0.1307	(0.005-0.5635)	0.6564	0.856	(0.4034-1.6682)										0.3762	0.8704	(0.6302-1.1884)
IPS	0.0391	2.4434	(1.1213-6.3087)	0.4128	1.882	(0.5046-12.7322)				0.3547	1.4906	(0.6564-3.733)	0.9955	3.9636e+07	(0-NA)	0.0459	2.1734	(1.073-5.1476)	0.8876	0.9563	(0.4947-1.7762)	0.4756	1.6223	(0.445-7.5099)	0.2706	4	(0.4247-91.4603)
IS	0.0011	188.792	(11.2111-6831.8627)	0.5925	0.3039	(0.0029-29.2942)				0.9938	1.013	(0.0339-26.3167)	0.1921	9.30223e+09	(10.3263-3.01513564825223e+30)	0.0146	53.0608	(2.7952-1905.2657)	0.9871	1.0536	(0.001-638.887)	0.2461	62.5807	(0.1173-420988.4355)	0.6863	0.283	(3e-04-114.0241)
