# Supplementary material for: Systematic Assessment of Transcriptomic Biomarkers for Immune Checkpoint Blockade Response in Cancer Immunotherapy
Source: Cancers (Basel). 2021 Apr 1;13(7):1639. doi: 10.3390/cancers13071639 (PMC8037221; doi:10.3390/cancers13071639)
Supplement: Supplementary file 1 [file cancers-13-01639-s001.zip › Supplementary Table 3.xlsx]

## Sheet: S3a.survival_overall
Supplementary Table 3a: Clinical outcomes by subgroups of ICB response biomarkers across overall benchmark datasets
Dataset Biomarker	Subgroup	Gide et al. 2019						Hugo et al. 2016						Mariathasan et al. 2018						Miao et al. 2018						Prat et al. 2017						Riaz et al. 2017						Snyder et al. 2017						TCGA
		Log-rank test p-value (OS)	Median OS (95% CI), weeks	24-week OS (%)	Log-rank test p-value (PFS)	Median PFS (95% CI), weeks	24-week PFS (%)	Log-rank test p-value (OS)	Median OS (95% CI), weeks	24-week OS (%)	Log-rank test p-value (PFS)	Median PFS (95% CI), weeks	24-week PFS (%)	Log-rank test p-value (OS)	Median OS (95% CI), weeks	24-week OS (%)	Log-rank test p-value (PFS)	Median PFS (95% CI), weeks	24-week PFS (%)	Log-rank test p-value (OS)	Median OS (95% CI), weeks	24-week OS (%)	Log-rank test p-value (PFS)	Median PFS (95% CI), weeks	24-week PFS (%)	Log-rank test p-value (OS)	Median OS (95% CI), weeks	24-week OS (%)	Log-rank test p-value (PFS)	Median PFS (95% CI), weeks	24-week PFS (%)	Log-rank test p-value (OS)	Median OS (95% CI), weeks	24-week OS (%)	Log-rank test p-value (PFS)	Median PFS (95% CI), weeks	24-week PFS (%)	Log-rank test p-value (OS)	Median OS (95% CI), weeks	24-week OS (%)	Log-rank test p-value (PFS)	Median PFS (95% CI), weeks	24-week PFS (%)	Log-rank test p-value (OS)	Median OS (95% CI), weeks	24-week OS (%)	Log-rank test p-value (PFS)	Median PFS (95% CI), weeks	24-week PFS (%)
PD-1	Low score	0.025	117.9[74,NE]	83.8[72.7,96.5]	0.011	17.6[11.7,NE]	43.2[29.9,62.6]	0.81	94.6[62.7,NE]	100[100,100]	——	——	——	0.27	33.1[26.2,42.2]	61[54.1,68.8]	——	——	——	0.87	64.9[49.9,NE]	94.1[83.6,100]	0.59	91[64,NE]	93.3[81.5,100]	——	——	——	0.11	12[10.9,27]	33.3[20.6,54]	0.85	77.4[39,NE]	72.5[57.1,92.2]	0.44	9.1[8,42]	38.5[23.7,62.5]	0.9	67.1[38,NE]	75[54.1,100]	0.72	10.7[8.6,NE]	36.4[16.6,79.5]	0.24	347.7[155.3,NE]	100[100,100]	——	——	——
	High score		NE[128.1,NE]	86.1[75.5,98.2]		124.3[72.7,NE]	77.8[65.3,92.6]		140[48.1,NE]	90.9[75.4,100]	NE	——	——		44.9[33.9,65.9]	66.2[59.5,73.7]		——	——		61.9[52.3,NE]	86.7[71.1,100]		61.9[57,NE]	93.3[81.5,100]		——	——		23.9[13.6,NE]	49.3[33.5,72.6]		90.4[39.3,NE]	88[76.1,100]		23.3[8,80]	47.7[31.5,72.1]		66.9[45.4,NE]	81.8[61.9,100]		17.3[9.1,NE]	45.5[23.8,86.8]		145.3[123.5,NE]	100[100,100]	NE	——	——
PD-L1	Low score	0.0063	117.9[74,NE]	81.1[69.4,94.7]	0.0017	17.6[11.7,55.1]	40.5[27.4,59.9]	0.15	140[94.6,NE]	100[100,100]	——	——	——	0.05	33.1[25.8,41]	60.6[53.6,68.5]	——	——	——	0.51	64[52.3,NE]	80.8[63.4,100]	0.59	64.9[61.9,NE]	94.1[83.6,100]	——	——	——	0.48	12[11,31.3]	36.4[23.2,57.1]	0.99	77.4[37,NE]	76.9[62.3,94.9]	0.58	13.2[8.1,40.1]	42.3[27,66.3]	0.89	64.3[45.4,NE]	75[54.1,100]	0.42	12[8.7,NE]	36.4[16.6,79.5]	0.39	214.6[145.3,NE]	100[100,100]	——	——	——
	High score		NE[NE,NE]	88.9[79.2,99.8]		NE[83.7,NE]	80.6[68.6,94.6]		62.7[38.4,NE]	90[73.2,100]	NE	——	——		45.2[34.1,68]	66.5[59.8,73.9]		——	——		83[49.9,NE]	100[100,100]		91[91,NE]	91.7[77.3,100]		——	——		23.9[13.7,NE]	46.3[30.8,69.7]		101.1[39.3,NE]	83.8[70.5,99.7]		15.9[7.7,80]	43.6[27.9,68.4]		66.9[38,NE]	81.8[61.9,100]		17.3[9.6,NE]	45.5[23.8,86.8]		209.8[123.5,NE]	100[100,100]	NE	——	——
PD-L2	Low score	0.03	117.9[78.7,NE]	81.1[69.4,94.7]	0.017	23.7[12,124.3]	48.6[34.9,67.7]	0.83	94.6[62.7,NE]	100[100,100]	——	——	——	0.33	34.6[27.9,46.5]	61.4[54.5,69.2]	——	——	——	0.0087	53.9[39.6,NE]	87.1[71.8,100]	0.037	64[57,NE]	94.1[83.6,100]	——	——	——	0.65	13.6[11,31.3]	37.9[24.3,59.1]	0.37	72.7[36.6,120.6]	76.9[62.3,94.9]	0.25	13.2[8.1,40.1]	42.3[27,66.3]	0.14	48.9[23.3,NE]	66.7[44.7,99.5]	0.061	8.7[8.6,NE]	27.3[10.4,71.6]	0.24	347.7[155.3,NE]	100[100,100]	——	——	——
PD-L2	High score		NE[128.1,NE]	88.9[79.2,99.8]		NE[72.7,NE]	72.2[59,88.4]		140[38.4,NE]	91.7[77.3,100]	NE	——	——		43.4[31.4,57]	65.8[59.1,73.3]		——	——		124.3[83,NE]	93.8[82.6,100]		117.3[NE,NE]	90.9[75.4,100]		——	——		17[12,80.1]	43.9[28.7,67.1]		101.1[47.6,NE]	83.8[70.5,99.7]		15.9[7.7,87.4]	43.6[27.9,68.4]		NE[57.6,NE]	90.9[75.4,100]		36[10.7,NE]	54.5[31.8,93.6]		145.3[123.5,NE]	100[100,100]	NE	——	——
CTLA-4	Low score	0.17	141.9[78.7,NE]	86.5[76.1,98.2]	0.0095	17.9[11.9,124.3]	43.2[29.9,62.6]	0.76	NE[37.4,NE]	90.9[75.4,100]	——	——	——	0.016	30.3[24.4,40.7]	57.5[50.5,65.5]	——	——	——	0.62	64[52.3,NE]	87.1[71.8,100]	0.17	117.3[64,NE]	100[100,100]	——	——	——	0.57	13.6[11,32.9]	37.8[24.2,59]	0.54	77.4[32.4,NE]	72.5[57.1,92.2]	0.23	9.1[7.3,40.1]	38.5[23.7,62.5]	0.82	58.7[45.4,NE]	83.3[64.7,100]	0.7	17.3[9.6,NE]	45.5[23.8,86.8]	0.92	214.6[155.3,NE]	100[100,100]	——	——	——
CTLA-4	High score		NE[128.1,NE]	83.3[72,96.4]		NE[77.7,NE]	77.8[65.3,92.6]		94.6[62.7,NE]	100[100,100]	NE	——	——		45.3[34.6,68]	69.7[63.1,76.9]		——	——		64.9[49.9,NE]	93.8[82.6,100]		64.9[57,NE]	86.5[70.7,100]		——	——		17[12,88.7]	44.3[29.2,67.3]		92.3[61.3,NE]	88[76.1,100]		23.3[8.1,86.1]	47.7[31.5,72.1]		78[26,NE]	72.7[50.6,100]		10.7[8.7,NE]	36.4[16.6,79.5]		209.8[123.5,NE]	100[100,100]	NE	——	——
IMPRES	Low score	0.61	NE[117.9,NE]	91.5[83.8,99.8]	0.42	84.3[23.7,NE]	61.7[49.3,77.3]	0.94	94.6[86.7,NE]	90.9[75.4,100]	——	——	——	——	——	——	——	——	——	——	——	——	——	——	——	——	——	——	——	——	——	0.04	67.9[36.6,110]	72.2[55.5,93.9]	0.56	12.6[8.1,31.3]	35.4[19.9,62.9]	——	——	——	——	——	——	0.24	347.7[123.5,NE]	100[100,100]	——	——	——
IMPRES	High score		152.4[94.3,NE]	73.1[57.9,92.3]		58.8[11.7,NE]	57.7[41.5,80.2]		140[48.1,NE]	100[100,100]	NE	——	——		——	——		——	——		——	——		——	——		——	——		——	——		106.7[67.3,NE]	86.2[74.5,99.7]		23.3[8,58.3]	48.3[33.1,70.4]		——	——		——	——		155.3[123.5,NE]	100[100,100]	NE	——	——
CIBERSORT.CD8	Low score	0.36	141.9[94.3,NE]	83.8[72.7,96.5]	0.061	44.9[17.6,124.3]	54.1[40.2,72.8]	0.38	86.7[62.7,NE]	100[100,100]	——	——	——	0.39	37.3[29.9,46.7]	64.7[58.9,71]	——	——	——	0.35	61.9[52.3,NE]	93.8[82.6,100]	0.058	61.9[57,NE]	92.9[80.3,100]	——	——	——	——	——	——	0.12	61.3[23.9,120.6]	64.8[48.6,86.3]	0.41	8.1[7.3,47.6]	34.6[20.4,58.7]	0.23	52.4[38,NE]	83.3[64.7,100]	0.65	11.4[9.1,NE]	25[9.4,66.6]	0.3	304.8[155.3,NE]	100[100,100]	——	——	——
CIBERSORT.CD8	High score		NE[128.1,NE]	86.1[75.5,98.2]		NE[38.7,NE]	66.7[52.9,84]		140[48.1,NE]	91.7[77.3,100]	NE	——	——		41.8[28.7,66]	61[52.2,71.4]		——	——		124.3[39.6,NE]	87.5[72.7,100]		117.3[64.9,NE]	93.3[81.5,100]		——	——		——	——		101.1[67.4,NE]	96[88.6,100]		24.4[8.4,74.1]	51.7[35.3,75.7]		NE[50.6,NE]	72.7[50.6,100]		36.9[8.6,NE]	60[36.2,99.5]		209.8[123.5,NE]	100[100,100]	NE	——	——
gene.CD8	Low score	6e-05	86.7[42.9,NE]	78.4[66.2,92.8]	0.00019	17.6[11.7,51.1]	40.5[27.4,59.9]	0.36	NE[62.7,NE]	100[100,100]	——	——	——	0.056	33.8[26.2,42.4]	60[53.1,67.9]	——	——	——	0.84	64[53.9,NE]	93.8[82.6,100]	0.058	61.9[57,NE]	92.9[80.3,100]	——	——	——	0.15	13.6[10.9,27.9]	37.9[24.4,59.1]	0.62	72.7[36.6,NE]	73.1[57.9,92.3]	0.54	13.2[8.1,42]	42.3[27,66.3]	0.79	70.6[45.4,NE]	83.3[64.7,100]	0.43	17.3[10.7,NE]	36.4[16.6,79.5]	0.71	214.6[155.3,NE]	100[100,100]	——	——	——
gene.CD8	High score		NE[NE,NE]	91.7[83.1,100]		NE[83.7,NE]	80.6[68.6,94.6]		86.7[38.4,NE]	91.7[77.3,100]	NE	——	——		44.9[34.1,66]	67.2[60.5,74.6]		——	——		83.1[35.3,NE]	87.5[72.7,100]		117.3[64.9,NE]	93.3[81.5,100]		——	——		17[12,NE]	44.2[29,67.1]		90.4[47.6,NE]	87.8[75.8,100]		15.9[8,80]	43.6[27.9,68.4]		66.9[26,NE]	72.7[50.6,100]		9.1[8.7,NE]	45.5[23.8,86.8]		209.8[123.5,NE]	100[100,100]	NE	——	——
TIS	Low score	0.2	141.9[78.7,NE]	86.5[76.1,98.2]	0.095	21.7[12,NE]	45.9[32.4,65.2]	0.39	140[94.6,NE]	100[100,100]	——	——	——	0.25	33.9[26.2,42.4]	61[54.1,68.8]	——	——	——	0.31	53.9[39.6,NE]	87.8[73.4,100]	0.78	64[64,NE]	93.3[81.5,100]	——	——	——	——	——	——	0.39	67.9[31.1,NE]	69.2[53.6,89.5]	0.45	9.1[8,42]	38.5[23.7,62.5]	0.26	46.4[23.3,NE]	66.7[44.7,99.5]	0.46	9.6[8.6,NE]	27.3[10.4,71.6]	0.72	261.9[155.3,NE]	100[100,100]	——	——	——
TIS	High score		NE[128.1,NE]	83.3[72,96.4]		107.9[55.1,NE]	75[62.1,90.6]		74.7[38.4,NE]	91.7[77.3,100]	NE	——	——		44.9[33.7,65.9]	66.2[59.5,73.7]		——	——		91[61.9,NE]	93.3[81.5,100]		91[61.9,NE]	93.3[81.5,100]		——	——		——	——		101.1[61.3,NE]	91.8[81.6,100]		23.3[8,80]	47.7[31.5,72.1]		83.7[66.9,NE]	90.9[75.4,100]		36[10.7,NE]	54.5[31.8,93.6]		145.3[123.5,NE]	100[100,100]	NE	——	——
CYT	Low score	0.0031	94.3[55,NE]	83.8[72.7,96.5]	0.0055	17.9[11.9,84.3]	43.2[29.9,62.6]	0.27	140[94.6,NE]	100[100,100]	——	——	——	0.42	34.4[26.2,44.6]	60.8[53.9,68.7]	——	——	——	0.69	64[52.3,NE]	94.1[83.6,100]	0.12	64[57,NE]	93.3[81.5,100]	——	——	——	0.15	12[10.9,27]	33.3[20.6,54]	0.59	72.7[36.6,NE]	73.1[57.9,92.3]	0.74	20.4[8.1,42]	46.2[30.5,69.9]	0.15	48.9[38,NE]	75[54.1,100]	0.19	9.6[8.7,NE]	18.2[5.2,63.7]	0.72	261.9[155.3,NE]	100[100,100]	——	——	——
CYT	High score		NE[NE,NE]	86.1[75.5,98.2]		NE[77.7,NE]	77.8[65.3,92.6]		86.7[38.4,NE]	90.9[75.4,100]	NE	——	——		43.6[33.1,57]	66.4[59.7,73.8]		——	——		83.1[35.3,NE]	86.7[71.1,100]		117.3[61.9,NE]	93.3[81.5,100]		——	——		23.9[13.6,NE]	49.7[34,72.7]		90.4[47.6,NE]	87.8[75.8,100]		8.7[7.7,80]	39.6[24.3,64.5]		NE[66.9,NE]	81.8[61.9,100]		37.9[10.7,NE]	63.6[40.7,99.5]		145.3[123.5,NE]	100[100,100]	NE	——	——
IFN-gamma	Low score	0.0013	94.3[55,NE]	81.1[69.4,94.7]	0.0004	17.9[11.9,55.1]	43.2[29.9,62.6]	0.26	NE[62.7,NE]	100[100,100]	——	——	——	0.014	32[25.2,42.2]	59.4[52.4,67.4]	——	——	——	0.26	61.9[39.6,NE]	87.8[73.4,100]	0.52	64.4[61.9,NE]	100[100,100]	——	——	——	0.23	11.7[10.9,32.9]	34.7[21.6,55.9]	0.74	83.9[39,NE]	73.1[57.9,92.3]	0.57	13.2[8.1,42]	42.3[27,66.3]	0.87	58.7[45.4,NE]	83.3[64.7,100]	0.85	17.3[9.1,NE]	45.5[23.8,86.8]	0.6	214.6[123.5,NE]	100[100,100]	——	——	——
IFN-gamma	High score		NE[NE,NE]	88.9[79.2,99.8]		NE[107.9,NE]	77.8[65.3,92.6]		86.7[38.4,NE]	90.9[75.4,100]	NE	——	——		46.6[34.1,70.5]	67.6[61,75]		——	——		138.3[49.9,NE]	93.3[81.5,100]		NE[NE,NE]	83.6[64.9,100]		——	——		23.9[13.7,NE]	47.6[32.2,70.3]		101.1[39.3,NE]	87.8[75.8,100]		15.9[8,80]	43.6[27.9,68.4]		78[38,NE]	72.7[50.6,100]		10.7[8.7,NE]	36.4[16.6,79.5]		209.8[123.5,NE]	100[100,100]	NE	——	——
Expanded immune signature	Low score	0.00096	94.3[55,NE]	81.1[69.4,94.7]	0.0022	17.9[11.9,84.3]	43.2[29.9,62.6]	0.36	NE[62.7,NE]	100[100,100]	——	——	——	0.02	33.9[25.2,41]	59.6[52.6,67.5]	——	——	——	0.61	64[53.9,NE]	94.1[83.6,100]	0.73	64[61.9,NE]	100[100,100]	——	——	——	0.086	11.7[10.9,31.3]	33.3[20.6,54]	0.58	72.7[36.6,NE]	73.1[57.9,92.3]	0.62	20.4[8.1,42]	46.2[30.5,69.9]	0.92	48.9[38,NE]	83.3[64.7,100]	0.81	12[9.1,NE]	36.4[16.6,79.5]	0.24	347.7[155.3,NE]	100[100,100]	——	——	——
Expanded immune sig100ture	High score		NE[NE,NE]	88.9[79.2,99.8]		NE[77.7,NE]	77.8[65.3,92.6]		86.7[38.4,NE]	91.7[77.3,100]	NE	——	——		46.6[33.8,68]	67.5[60.9,74.9]		——	——		64.9[49.9,NE]	86.7[71.1,100]		NE[64.9,NE]	84.8[67.4,100]		——	——		23.9[13.7,NE]	49.7[34,72.8]		101.1[47.6,NE]	87.8[75.8,100]		8.7[8,80]	39.6[24.3,64.5]		78[57.6,NE]	72.7[50.6,100]		17.3[8.7,NE]	45.5[23.8,86.8]		145.3[123.5,NE]	100[100,100]	NE	——	——
T cell-inflamed GEP	Low score	0.00096	94.3[55,NE]	81.1[69.4,94.7]	0.0005	17.9[11.9,51.1]	43.2[29.9,62.6]	0.46	NE[62.7,NE]	100[100,100]	——	——	——	0.007	31[24.5,39.7]	58.2[51.2,66.2]	——	——	——	0.98	64[53.9,NE]	94.1[83.6,100]	0.52	64.4[61.9,NE]	100[100,100]	——	——	——	——	——	——	0.71	83.9[36.6,NE]	73.1[57.9,92.3]	0.71	20.4[8.1,42]	46.2[30.5,69.9]	0.056	NE[47.3,NE]	91.7[77.3,100]	0.066	36[12,NE]	54.5[31.8,93.6]	0.6	214.6[123.5,NE]	100[100,100]	——	——	——
T cell-inflamed GEP	High score		NE[NE,NE]	88.9[79.2,99.8]		NE[83.7,NE]	77.8[65.3,92.6]		86.7[38.4,NE]	91.7[77.3,100]	NE	——	——		48.9[34.6,68]	68.8[62.3,76.1]		——	——		124.3[49.9,NE]	86.7[71.1,100]		117.3[NE,NE]	83.6[64.9,100]		——	——		——	——		101.1[39.3,NE]	87.8[75.8,100]		8.4[7.7,80]	39.6[24.3,64.5]		50.6[23.3,NE]	63.6[40.7,99.5]		9.6[8.6,NE]	27.3[10.4,71.6]		209.8[123.5,NE]	100[100,100]	NE	——	——
CRMA	Low score	0.33	NE[152.4,NE]	83.8[72.7,96.5]	0.46	83.7[27.3,NE]	64.9[51.2,82.2]	0.025	74.7[37.4,NE]	91.7[77.3,100]	——	——	——	——	——	——	——	——	——	——	——	——	——	——	——	——	——	——	——	——	——	0.96	67.4[37,NE]	76.4[61.5,94.9]	0.82	8.3[7.3,42]	37.8[22.9,62.3]	——	——	——	——	——	——	0.96	209.8[123.5,NE]	100[100,100]	——	——	——
CRMA	High score		128.1[117.9,NE]	86.1[75.5,98.2]		47.9[12,NE]	55.6[41.5,74.4]		NE[140,NE]	100[100,100]	NE	——	——		——	——		——	——		——	——		——	——		——	——		——	——		92.3[47.6,NE]	84[70.8,99.7]		17[8.4,47.6]	48[31.9,72.2]		——	——		——	——		261.9[155.3,NE]	100[100,100]	NE	——	——
APM	Low score	0.00016	94.3[42.9,NE]	78.4[66.2,92.8]	4.4e-05	14.3[11.7,44.9]	37.8[25,57.2]	0.68	94.6[62.7,NE]	100[100,100]	——	——	——	0.087	34.4[25.5,44.9]	59.9[53,67.8]	——	——	——	0.8	64[52.3,NE]	94.1[83.6,100]	0.73	64[61.9,NE]	100[100,100]	——	——	——	——	——	——	0.99	68[36.6,NE]	72.5[57.1,92.2]	0.79	9.1[7.3,47.6]	38.5[23.7,62.5]	0.39	48.9[23.3,NE]	66.7[44.7,99.5]	0.13	8.7[8.6,NE]	27.3[10.4,71.6]	0.78	214.6[123.5,NE]	100[100,100]	——	——	——
APM	High score		NE[NE,NE]	91.7[83.1,100]		NE[107.9,NE]	83.3[72,96.4]		140[38.4,NE]	91.7[77.3,100]	NE	——	——		43.6[33.1,66]	67.3[60.6,74.7]		——	——		64.9[49.9,NE]	86.7[71.1,100]		117.3[57,NE]	84.8[67.4,100]		——	——		——	——		92.3[47.6,NE]	88[76.1,100]		23.3[8.1,74.1]	47.7[31.5,72.1]		83.7[57.6,NE]	90.9[75.4,100]		37.9[12,NE]	54.5[31.8,93.6]		209.8[123.5,NE]	100[100,100]	NE	——	——
Pan-F-TBRS	Low score	0.9	141.9[117.9,NE]	83.8[72.7,96.5]	0.5	47.9[17.9,NE]	56.8[42.8,75.2]	0.29	140[94.6,NE]	100[100,100]	——	——	——	0.35	35.3[29.6,57.2]	61.6[54.8,69.3]	——	——	——	0.84	52.3[39.6,NE]	87.5[72.7,100]	0.73	NE[NE,NE]	85.9[69.5,100]	——	——	——	——	——	——	0.46	67.9[36.6,NE]	76.9[62.3,94.9]	0.076	12.7[8,40.1]	42.3[27,66.3]	0.069	NE[50.6,NE]	83.3[64.7,100]	0.064	37.9[17.3,NE]	63.6[40.7,99.5]	——	——	——	——	——	——
Pan-F-TBRS	High score		NE[74,NE]	86.1[75.5,98.2]		107.9[14.3,NE]	63.9[50,81.7]		86.7[38.4,NE]	90.9[75.4,100]	NE	——	——		37.9[28.9,47.6]	65.7[58.9,73.2]		——	——		83[61.9,NE]	93.8[82.6,100]		64.9[61.9,NE]	100[100,100]		——	——		——	——		102.6[61.3,NE]	84[70.8,99.7]		15.9[8.1,NE]	43.6[27.9,68.4]		45.4[26,NE]	72.7[50.6,100]		9.6[8.7,NE]	18.2[5.2,63.7]		——	——	NE	——	——
EMT	Low score	0.77	141.9[117.9,NE]	83.8[72.7,96.5]	0.52	55.1[17.9,NE]	59.5[45.6,77.6]	0.15	140[94.6,NE]	100[100,100]	——	——	——	——	——	——	——	——	——	——	——	——	——	——	——	——	——	——	——	——	——	0.49	67.9[36.6,NE]	76.9[62.3,94.9]	0.35	12.9[8,42]	42.3[27,66.3]	0.056	NE[50.6,NE]	91.7[77.3,100]	0.045	37.9[17.3,NE]	63.6[40.7,99.5]	0.086	347.7[155.3,NE]	100[100,100]	——	——	——
EMT	High score		NE[74,NE]	86.1[75.5,98.2]		83.7[14.3,NE]	61.1[47.1,79.3]		62.7[26,NE]	90[73.2,100]	NE	——	——		——	——		——	——		——	——		——	——		——	——		——	——		101.1[61.3,NE]	84[70.8,99.7]		15.9[8,83.3]	43.6[27.9,68.4]		45.4[23.3,NE]	63.6[40.7,99.5]		9.6[8.7,NE]	18.2[5.2,63.7]		145.3[123.5,NE]	100[100,100]	NE	——	——
C-ECM-up	Low score	0.83	152.4[94.3,NE]	78.4[66.2,92.8]	0.061	43[11.9,NE]	51.4[37.5,70.3]	0.69	140[62.7,NE]	100[100,100]	——	——	——	0.4	39.6[29.9,57.2]	63.4[56.6,71]	——	——	——	0.6	64.9[39.6,NE]	87.5[72.7,100]	0.46	NE[64.9,NE]	93.8[82.6,100]	——	——	——	——	——	——	0.8	67.9[36.6,NE]	76.9[62.3,94.9]	0.28	12.7[8,42]	42.3[27,66.3]	0.13	NE[47.3,NE]	83.3[64.7,100]	0.16	36[9.1,NE]	54.5[31.8,93.6]	0.086	347.7[155.3,NE]	100[100,100]	——	——	——
C-ECM-up	High score		NE[125.4,NE]	91.7[83.1,100]		124.3[38.7,NE]	69.4[55.9,86.2]		86.7[26,NE]	90[73.2,100]	NE	——	——		37.3[28.7,46.5]	63.9[57,71.6]		——	——		64[52.3,NE]	93.8[82.6,100]		64[61.9,NE]	92.9[80.3,100]		——	——		——	——		101.1[61.3,NE]	84[70.8,99.7]		15.9[8.1,83.3]	43.6[27.9,68.4]		57.6[38,NE]	72.7[50.6,100]		10.7[8.7,NE]	27.3[10.4,71.6]		145.3[123.5,NE]	100[100,100]	NE	——	——
IRP	Low score	0.86	NE[125.4,NE]	83.8[72.7,96.5]	0.55	84.3[27.3,NE]	64.9[51.2,82.2]	0.94	94.6[48.1,NE]	92.3[78.9,100]	——	——	——	——	——	——	——	——	——	——	——	——	——	——	——	——	——	——	——	——	——	0.62	101.1[67.3,NE]	88.3[76.7,100]	0.62	12.1[7.7,47.6]	42[26.6,66.2]	——	——	——	——	——	——	0.094	654.4[145.3,NE]	100[100,100]	——	——	——
IRP	High score		141.9[117.9,NE]	86.1[75.5,98.2]		44.9[12,NE]	55.6[41.5,74.4]		140[38.4,NE]	100[100,100]	NE	——	——		——	——		——	——		——	——		——	——		——	——		——	——		67.4[36.6,NE]	72[56.4,91.9]		17[8.1,42]	44[28.3,68.5]		——	——		——	——		155.3[123.5,NE]	100[100,100]	NE	——	——
IPRES	Low score	0.028	117.9[74,NE]	78.4[66.2,92.8]	0.014	17.9[11.7,NE]	45.9[32.4,65.2]	0.85	140[48.1,NE]	100[100,100]	——	——	——	0.47	39.6[30.3,56.9]	62.8[56,70.5]	——	——	——	0.98	53.9[39.6,NE]	87.5[72.7,100]	0.46	NE[64.9,NE]	93.8[82.6,100]	——	——	——	——	——	——	0.54	72.6[36.6,NE]	76.9[62.3,94.9]	0.14	20.4[8,40.1]	46.2[30.5,69.9]	0.15	NE[47.3,NE]	75[54.1,100]	0.2	36[8.6,NE]	54.5[31.8,93.6]	0.45	214.6[123.5,NE]	100[100,100]	——	——	——
IPRES	High score		NE[128.1,NE]	91.7[83.1,100]		124.3[72.7,NE]	75[62.1,90.6]		86.7[46.7,NE]	90[73.2,100]	NE	——	——		35.5[28.7,47.6]	64.5[57.6,72.1]		——	——		83[57,NE]	93.8[82.6,100]		64[61.9,NE]	92.9[80.3,100]		——	——		——	——		101.1[39.3,NE]	84[70.8,99.7]		9.4[8,NE]	39.6[24.3,64.5]		57.6[38,NE]	81.8[61.9,100]		10.7[9.1,NE]	27.3[10.4,71.6]		209.8[145.3,NE]	100[100,100]	NE	——	——
TIDE	Low score	0.67	NE[86.7,NE]	75.7[63,90.8]	0.38	72.7[12,NE]	54.1[40.2,72.8]	0.35	140[62.7,NE]	91.7[77.3,100]	——	——	——	——	——	——	——	——	——	——	——	——	——	——	——	——	——	——	——	——	——	0.23	105.7[61.3,NE]	92.1[82.3,100]	0.59	16.9[7.4,58.3]	50[34,73.4]	——	——	——	——	——	——	0.33	404.8[123.5,NE]	100[100,100]	——	——	——
TIDE	High score		152.4[128.1,NE]	94.4[87.3,100]		55.1[27.3,NE]	66.7[52.9,84]		86.7[48.1,NE]	100[100,100]	NE	——	——		——	——		——	——		——	——		——	——		——	——		——	——		68[31.1,120.6]	68[52,89]		15.9[8.1,31.3]	36[21.3,60.7]		——	——		——	——		214.6[145.3,NE]	100[100,100]	NE	——	——
IPS	Low score	0.037	117.9[36.9,NE]	88[76.1,100]	0.1	23.7[13.7,NE]	48[31.9,72.2]	0.99	NE[46.7,NE]	100[100,100]	——	——	——	0.016	34.4[28.7,42.4]	62.9[57,69.6]	——	——	——	0.23	83[61.9,NE]	100[100,100]	0.51	64.4[61.9,NE]	100[100,100]	——	——	——	——	——	——	0.048	39[23.7,110]	58[40.3,83.3]	0.16	8.1[7.4,47.6]	27.3[13.8,54]	0.11	44.3[23.3,NE]	66.7[44.7,99.5]	0.11	8.9[8.6,NE]	33.3[15,74.2]	0.58	209.8[94.8,NE]	100[100,100]	——	——	——
IPS	High score		NE[128.1,NE]	83.3[73.4,94.6]		124.3[51.1,NE]	66.7[54.6,81.4]		94.6[62.7,NE]	94.4[84.4,100]	NE	——	——		53.2[31,90.7]	64.9[56.7,74.3]		——	——		49.9[27.9,NE]	76.2[55.8,100]		117.3[NE,NE]	84.4[66.6,100]		——	——		——	——		105.7[68,NE]	96.6[90.1,100]		25[8.4,42]	55[39.5,76.5]		NE[57.6,NE]	90.9[75.4,100]		37.1[12,NE]	50[26.9,92.9]		238.2[145.3,NE]	100[100,100]	NE	——	——
IS	Low score	0.00048	94.3[55,NE]	81.1[69.4,94.7]	0.0015	17.9[11.9,51.1]	43.2[29.9,62.6]	0.26	NE[62.7,NE]	100[100,100]	——	——	——	0.018	31.7[25.1,39.7]	58.4[51.4,66.4]	——	——	——	0.48	64[53.9,NE]	94.1[83.6,100]	0.17	64[61.9,NE]	100[100,100]	——	——	——	——	——	——	0.32	72.7[36.6,120.6]	73.1[57.9,92.3]	0.48	13.2[8.1,42]	42.3[27,66.3]	0.44	48.9[26,NE]	75[54.1,100]	0.17	9.1[8.7,NE]	27.3[10.4,71.6]	0.24	347.7[155.3,NE]	100[100,100]	——	——	——
IS	High score		NE[NE,NE]	88.9[79.2,99.8]		NE[83.7,NE]	77.8[65.3,92.6]		86.7[38.4,NE]	90.9[75.4,100]	NE	——	——		48.9[34.1,68]	68.7[62.1,76]		——	——		124.3[49.9,NE]	86.7[71.1,100]		117.3[NE,NE]	84.8[67.4,100]		——	——		——	——		101.1[47.6,NE]	87.8[75.8,100]		15.9[8,80]	43.6[27.9,68.4]		83.7[57.6,NE]	81.8[61.9,100]		37.9[12,NE]	54.5[31.8,93.6]		145.3[123.5,NE]	100[100,100]	NE	——	——
Neoantigen_load	Low score	——	——	——	——	——	——	0.089	46.7[37.4,NE]	91.7[77.3,100]	——	——	——	0.0061	35.3[28.9,45.2]	64.3[56.4,73.3]	——	——	——	——	——	——	——	——	——	——	——	——	——	——	——	0.61	105.7[67.3,NE]	91.1[80,100]	0.66	17[8,42]	43.5[27.3,69.3]	0.37	50.6[38,NE]	72.7[50.6,100]	0.085	9.6[8.7,NE]	27.3[10.4,71.6]	——	——	——	——	——	——
Neoantigen_load	High score		——	——		——	——		140[94.6,NE]	100[100,100]	NE	——	——		65.9[32,NE]	67.5[59.6,76.4]		——	——		——	——		——	——		——	——		——	——		90.4[39,NE]	78.3[63.1,97.1]		23.9[8.1,80]	47.8[31.2,73.3]		83.7[47.3,NE]	81.8[61.9,100]		37.9[10.7,NE]	54.5[31.8,93.6]		——	——	NE	——	——
Mutation_load	Low score	——	——	——	——	——	——	——	——	——	——	——	——	0.00034	34.4[24.2,42.2]	58.5[50.6,67.7]	——	——	——	——	——	——	——	——	——	——	——	——	——	——	——	——	——	——	——	——	——	——	——	——	——	——	——	0.0022	123.5[123.5,NE]	100[100,100]	——	——	——
Mutation_load	High score		——	——		——	——		——	——	NE	——	——		66.6[39.6,NE]	72.6[65.5,80.5]		——	——		——	——		——	——		——	——		——	——		——	——		——	——		——	——		——	——		654.4[347.7,NE]	100[100,100]	NE	——	——
NonSyn_mutation_load	Low score	——	——	——	——	——	——	0.072	62.7[37.4,NE]	92.3[78.9,100]	——	——	——	——	——	——	——	——	——	0.34	49.9[27.9,NE]	75[50.3,100]	0.26	117.3[6.1,NE]	72.9[46.8,100]	——	——	——	——	——	——	0.38	105.7[67.3,NE]	91.1[80,100]	0.83	17[8,58.3]	43.5[27.3,69.3]	——	——	——	——	——	——	0.11	145.3[123.5,NE]	100[100,100]	——	——	——
NonSyn_mutation_load	High score		——	——		——	——		140[94.6,NE]	100[100,100]	NE	——	——		——	——		——	——		138.3[83.1,NE]	83.3[58.3,100]		NE[NE,NE]	100[100,100]		——	——		——	——		90.4[39,NE]	78.3[63.1,97.1]		23.9[8.1,74.1]	47.8[31.2,73.3]		——	——		——	——		347.7[214.6,NE]	100[100,100]	NE	——	——
[truncated: 6 more columns]

## Sheet: S3b.survival_cancertype_ICB
Supplementary Table 3b: Clinical outcomes by subgroups of ICB response biomarkers across different cancer types and ICB therapy strategies
Dataset Biomarker	Subgroup	Melanoma
		anti-PD-1																								anti-CTLA-4												anti-CTLA-4 prog anti-PD-1						anti-CTLA-4 + anti-PD-1
		Gide et al. 2019(aPD1)						Hugo et al. 2016						Riaz et al. 2017(aPD1)						Prat et al. 2017(melanoma)						Van Allen et al. 2015						TCGA						Riaz et al. 2017(aCTLA4 prog aPD1)						Gide et al. 2019(aCTLA4+aPD1)
		Log-rank test p-value (OS)	Median OS (95% CI), weeks	24-week OS (%)	Log-rank test p-value (PFS)	Median PFS (95% CI), weeks	24-week PFS (%)	Log-rank test p-value (OS)	Median OS (95% CI), weeks	24-week OS (%)	Log-rank test p-value (PFS)	Median PFS (95% CI), weeks	24-week PFS (%)	Log-rank test p-value (OS)	Median OS (95% CI), weeks	24-week OS (%)	Log-rank test p-value (PFS)	Median PFS (95% CI), weeks	24-week PFS (%)	Log-rank test p-value (OS)	Median OS (95% CI), weeks	24-week OS (%)	Log-rank test p-value (PFS)	Median PFS (95% CI), weeks	24-week PFS (%)	Log-rank test p-value (OS)	Median OS (95% CI), weeks	24-week OS (%)	Log-rank test p-value (PFS)	Median PFS (95% CI), weeks	24-week PFS (%)	Log-rank test p-value (OS)	Median OS (95% CI), weeks	24-week OS (%)	Log-rank test p-value (PFS)	Median PFS (95% CI), weeks	24-week PFS (%)	Log-rank test p-value (OS)	Median OS (95% CI), weeks	24-week OS (%)	Log-rank test p-value (PFS)	Median PFS (95% CI), weeks	24-week PFS (%)	Log-rank test p-value (OS)	Median OS (95% CI), weeks	24-week OS (%)	Log-rank test p-value (PFS)	Median PFS (95% CI), weeks	24-week PFS (%)
PD-1	Low score	0.1	86.7[28.4,NE]	76.2[60,96.8]	0.056	14.3[11.7,84.3]	42.9[26.2,70.2]	0.81	94.6[62.7,NE]	100[100,100]	——	——	——	0.39	67.9[36.6,NE]	76.2[55.8,100]	0.62	8.7[7.1,NE]	30.8[13.6,69.5]	——	——	——	0.44	11.1[10.9,NE]	30.8[13.6,69.5]	0.07	44.7[20,121.9]	61.9[44.3,86.6]	0.56	11[8.9,30.1]	33.3[18.2,61]	0.24	347.7[155.3,NE]	100[100,100]	——	——	——	0.73	102.6[23.9,NE]	69.2[48.2,99.5]	0.7	23.9[8.1,NE]	46.2[25.7,83]	0.17	NE[94.3,NE]	93.8[82.6,100]	0.14	21.7[11.6,NE]	50[30.6,81.6]
	High score		NE[36.9,NE]	75[58.2,96.6]		95.8[23.7,NE]	65[47.1,89.7]		140[48.1,NE]	90.9[75.4,100]		——	——		95.8[67.3,NE]	91.7[77.3,100]		12.1[8,NE]	33.3[15,74.2]		——	——		18[11,NE]	41.7[21.3,81.4]		114.4[23.3,NE]	66.7[49.3,90.2]		15.3[11,57.9]	33.3[18.2,61]		145.3[123.5,NE]	100[100,100]		——	——		47.6[31.1,NE]	84.6[67.1,100]		27.1[7.7,NE]	61.5[40,94.6]		NE[NE,NE]	100[100,100]		NE[72.7,NE]	87.5[72.7,100]
PD-L1	Low score	0.0037	55[23.7,152.4]	66.7[49.3,90.2]	0.00091	12[11.1,47.9]	33.3[18.2,61]	0.15	140[94.6,NE]	100[100,100]	——	——	——	0.91	77.4[37,NE]	84.6[67.1,100]	0.11	17[8,NE]	46.2[25.7,83]	——	——	——	0.55	11.1[10.9,NE]	30.8[13.6,69.5]	0.098	38.7[16.6,121.9]	57.1[39.5,82.8]	0.47	10.9[8.7,57.9]	28.6[14.5,56.2]	0.39	214.6[145.3,NE]	100[100,100]	——	——	——	0.63	92.3[23.9,NE]	69.2[48.2,99.5]	0.47	23.9[8,NE]	46.2[25.7,83]	0.17	NE[94.3,NE]	93.8[82.6,100]	0.14	21.7[11.6,NE]	50[30.6,81.6]
	High score		NE[86.7,NE]	85[70.7,100]		124.3[83.7,NE]	75[58.2,96.6]		62.7[38.4,NE]	90[73.2,100]		——	——		101.1[39,NE]	83.3[64.7,100]		8.2[7.1,NE]	16.7[4.7,59.1]		——	——		15.3[11,NE]	41.7[21.3,81.4]		103.4[30.1,NE]	71.4[54.5,93.6]		17.1[11,43.1]	38.1[22.1,65.7]		209.8[123.5,NE]	100[100,100]		——	——		61.3[32.4,NE]	84.6[67.1,100]		31.4[7.7,NE]	61.5[40,94.6]		NE[NE,NE]	100[100,100]		NE[72.7,NE]	87.5[72.7,100]
PD-L2	Low score	0.071	78.7[24.1,NE]	71.4[54.5,93.6]	0.049	17.9[11.7,84.3]	42.9[26.2,70.2]	0.83	94.6[62.7,NE]	100[100,100]	——	——	——	0.91	90.4[39,NE]	84.6[67.1,100]	0.096	17[8.4,NE]	46.2[25.7,83]	——	——	——	0.55	11.1[10.9,NE]	30.8[13.6,69.5]	0.083	38.7[18.3,121.9]	57.1[39.5,82.8]	0.3	10.9[8.9,48.7]	28.6[14.5,56.2]	0.24	347.7[155.3,NE]	100[100,100]	——	——	——	0.96	92.3[23.9,NE]	69.2[48.2,99.5]	0.16	23.9[7.1,NE]	46.2[25.7,83]	0.15	NE[94.3,NE]	93.8[82.6,100]	0.18	43[11.6,NE]	56.2[36.5,86.7]
	High score		NE[42.9,NE]	80[64.3,99.6]		95.8[13.7,NE]	65[47.1,89.7]		140[38.4,NE]	91.7[77.3,100]		——	——		67.4[37,NE]	83.3[64.7,100]		8[7.4,NE]	16.7[4.7,59.1]		——	——		15.3[11,NE]	41.7[21.3,81.4]		103.4[25,NE]	71.4[54.5,93.6]		17.1[11,76.9]	38.1[22.1,65.7]		145.3[123.5,NE]	100[100,100]		——	——		61.3[32.4,NE]	84.6[67.1,100]		31.4[8,NE]	61.5[40,94.6]		NE[NE,NE]	100[100,100]		NE[72.7,NE]	81.2[64.2,100]
CTLA-4	Low score	0.12	55[28.4,NE]	76.2[60,96.8]	0.11	14.3[11.7,124.3]	38.1[22.1,65.7]	0.76	NE[37.4,NE]	90.9[75.4,100]	——	——	——	0.11	77.4[36.6,NE]	76.2[55.8,100]	0.29	8.7[7.1,NE]	30.8[13.6,69.5]	——	——	——	0.79	13.6[10.9,NE]	38.5[19.3,76.5]	0.0065	38.7[16.6,115.9]	52.4[34.8,78.8]	0.027	10.9[8.9,21.9]	19[7.9,46]	0.92	214.6[155.3,NE]	100[100,100]	——	——	——	0.67	106.7[23.9,NE]	69.2[48.2,99.5]	0.49	23.9[7.1,NE]	46.2[25.7,83]	0.52	NE[94.3,NE]	93.8[82.6,100]	0.17	21.7[11.6,NE]	50[30.6,81.6]
	High score		NE[86.7,NE]	75[58.2,96.6]		84[38.7,NE]	70[52.5,93.3]		94.6[62.7,NE]	100[100,100]		——	——		110.4[67.3,NE]	91.7[77.3,100]		12.1[7.4,NE]	33.3[15,74.2]		——	——		12.4[11,NE]	33.3[15,74.2]		169.1[30.1,NE]	76.2[60,96.8]		23.3[11.9,NE]	47.6[30.4,74.6]		209.8[123.5,NE]	100[100,100]		——	——		68[39.3,NE]	84.6[67.1,100]		27.1[8.1,NE]	61.5[40,94.6]		NE[NE,NE]	100[100,100]		NE[72.7,NE]	87.5[72.7,100]
IMPRES	Low score	0.92	86.7[36.9,NE]	87[74.2,100]	0.72	27.3[13.7,NE]	52.2[35.3,77.2]	0.94	94.6[86.7,NE]	90.9[75.4,100]	——	——	——	0.13	67.9[36.6,NE]	74.1[52.6,100]	0.19	8.9[7.4,NE]	25[9.4,66.6]	——	——	——	0.42	11.3[11,NE]	29.4[14.1,61.4]	0.15	30.1[18.3,NE]	56.5[39.5,80.9]	0.13	10.9[8.9,19.9]	21.7[10,47.2]	0.24	347.7[123.5,NE]	100[100,100]	——	——	——	0.19	53.6[23.9,NE]	70[46.7,100]	0.88	23.9[8.1,NE]	48[24.6,93.8]	0.93	NE[NE,NE]	100[100,100]	0.095	NE[NE,NE]	78.6[59.8,100]
	High score		128.1[14.1,NE]	61.1[42.3,88.3]		41.8[10.9,NE]	55.6[36.8,84]		140[48.1,NE]	100[100,100]		——	——		105.7[67.3,NE]	92.3[78.9,100]		8.7[8,NE]	38.5[19.3,76.5]		——	——		24.1[11,NE]	50[25,100]		115.9[97.1,NE]	73.7[56.3,96.4]		23.3[12,77.7]	47.4[29.5,76.1]		155.3[123.5,NE]	100[100,100]		——	——		106.7[32.4,NE]	81.2[64.2,100]		29.3[7.3,NE]	56.2[36.5,86.7]		NE[94.3,NE]	94.4[84.4,100]		63.9[17.6,NE]	61.1[42.3,88.3]
CIBERSORT.CD8	Low score	0.31	117.9[28.4,NE]	76.2[60,96.8]	0.016	17.9[11.4,83.7]	42.9[26.2,70.2]	0.38	86.7[62.7,NE]	100[100,100]	——	——	——	0.29	39[21.6,NE]	65.6[43.2,99.7]	0.37	8.4[7.1,NE]	33.3[15,74.2]	——	——	——	——	——	——	0.35	30.1[20,NE]	52.4[34.8,78.8]	0.19	10.9[8.9,30.1]	23.8[11.1,51.2]	0.3	304.8[155.3,NE]	100[100,100]	——	——	——	0.95	102.6[23.9,NE]	69.2[48.2,99.5]	0.96	8.1[7.3,NE]	38.5[19.3,76.5]	0.53	NE[NE,NE]	100[100,100]	0.75	NE[17.6,NE]	62.5[42.8,91.4]
	High score		128.1[36.9,NE]	75[58.2,96.6]		84.3[13.7,NE]	65[47.1,89.7]		140[48.1,NE]	91.7[77.3,100]		——	——		101.1[67.4,NE]	100[100,100]		8.7[8,NE]	30.8[13.6,69.5]		——	——		——	——		114.4[44.7,NE]	76.2[60,96.8]		17.1[11,77.7]	42.9[26.2,70.2]		209.8[123.5,NE]	100[100,100]		——	——		61.3[31.1,NE]	84.6[67.1,100]		27.1[8,NE]	69.2[48.2,99.5]		NE[NE,NE]	93.8[82.6,100]		NE[43,NE]	75[56.5,99.5]
gene.CD8	Low score	0.00067	32.6[23.7,NE]	66.7[49.3,90.2]	6.8e-05	12[11.1,44.9]	28.6[14.5,56.2]	0.36	NE[62.7,NE]	100[100,100]	——	——	——	0.68	67.9[36.6,NE]	76.9[57.1,100]	0.31	9.4[7.1,NE]	38.5[19.3,76.5]	——	——	——	0.74	13.6[10.9,NE]	38.5[19.3,76.5]	0.26	38.7[18.3,NE]	57.1[39.5,82.8]	0.42	12[8.9,48.7]	28.6[14.5,56.2]	0.71	214.6[155.3,NE]	100[100,100]	——	——	——	0.64	92.3[23.9,NE]	69.2[48.2,99.5]	0.57	23.9[8.1,NE]	46.2[25.7,83]	0.14	NE[94.3,NE]	93.8[82.6,100]	0.14	21.7[11.6,NE]	50[30.6,81.6]
	High score		NE[128.1,NE]	85[70.7,100]		NE[83.7,NE]	80[64.3,99.6]		86.7[38.4,NE]	91.7[77.3,100]		——	——		101.1[67.3,NE]	91.7[77.3,100]		8.6[7.4,NE]	25[9.4,66.6]		——	——		12.4[11,NE]	33.3[15,74.2]		97.1[25,NE]	71.4[54.5,93.6]		15.3[11,76.9]	38.1[22.1,65.7]		209.8[123.5,NE]	100[100,100]		——	——		61.3[32.4,NE]	84.6[67.1,100]		31.4[7.7,NE]	61.5[40,94.6]		NE[NE,NE]	100[100,100]		NE[72.7,NE]	87.5[72.7,100]
TIS	Low score	0.31	78.7[32.6,NE]	81[65.8,99.6]	0.14	14.3[11.9,124.3]	38.1[22.1,65.7]	0.39	140[94.6,NE]	100[100,100]	——	——	——	0.16	67.9[36.6,NE]	76.9[57.1,100]	0.71	8.7[7.4,NE]	30.8[13.6,69.5]	——	——	——	——	——	——	0.0015	22.9[14.3,114.4]	47.6[30.4,74.6]	0.026	10.4[8.9,26.7]	23.8[11.1,51.2]	0.72	261.9[155.3,NE]	100[100,100]	——	——	——	0.4	68[23.7,NE]	61.5[40,94.6]	0.52	23.9[8,NE]	46.2[25.7,83]	0.13	NE[94.3,NE]	93.8[82.6,100]	0.15	21.7[11.6,NE]	50[30.6,81.6]
	High score		128.1[27.3,NE]	70[52.5,93.3]		84[27.3,NE]	70[52.5,93.3]		74.7[38.4,NE]	91.7[77.3,100]		——	——		119.6[67.3,NE]	91.7[77.3,100]		12.1[7.4,NE]	33.3[15,74.2]		——	——		——	——		169.1[65.4,NE]	81[65.8,99.6]		19.9[12,NE]	42.9[26.2,70.2]		145.3[123.5,NE]	100[100,100]		——	——		102.6[39.3,NE]	92.3[78.9,100]		31.4[7.7,NE]	61.5[40,94.6]		NE[NE,NE]	100[100,100]		NE[72.7,NE]	87.5[72.7,100]
CYT	Low score	0.0055	55[27.3,152.4]	76.2[60,96.8]	0.0058	14.3[11.7,51.1]	38.1[22.1,65.7]	0.27	140[94.6,NE]	100[100,100]	——	——	——	0.28	67.9[36.6,NE]	76.9[57.1,100]	0.73	8.7[7.1,NE]	30.8[13.6,69.5]	——	——	——	0.58	11.3[10.9,NE]	30.8[13.6,69.5]	0.13	38.7[16.6,NE]	57.1[39.5,82.8]	0.14	10.9[8.9,26.7]	23.8[11.1,51.2]	0.72	261.9[155.3,NE]	100[100,100]	——	——	——	0.55	68[23.9,NE]	69.2[48.2,99.5]	0.29	24.4[8.1,NE]	53.8[32.6,89.1]	0.14	NE[94.3,NE]	93.8[82.6,100]	0.14	21.7[11.6,NE]	50[30.6,81.6]
	High score		NE[128.1,NE]	75[58.2,96.6]		124.3[38.7,NE]	70[52.5,93.3]		86.7[38.4,NE]	90.9[75.4,100]		——	——		101.1[67.3,NE]	91.7[77.3,100]		12.1[7.4,NE]	33.3[15,74.2]		——	——		15.3[11,NE]	41.7[21.3,81.4]		103.4[25,NE]	71.4[54.5,93.6]		17.1[11,76.9]	42.9[26.2,70.2]		145.3[123.5,NE]	100[100,100]		——	——		102.6[32.4,NE]	84.6[67.1,100]		27.1[7.7,NE]	53.8[32.6,89.1]		NE[NE,NE]	100[100,100]		NE[72.7,NE]	87.5[72.7,100]
IFN-gamma	Low score	0.0025	42.9[24.1,NE]	71.4[54.5,93.6]	0.0021	12[11.4,47.9]	33.3[18.2,61]	0.26	NE[62.7,NE]	100[100,100]	——	——	——	0.8	77.4[36.6,NE]	76.9[57.1,100]	0.14	17[8,NE]	46.2[25.7,83]	——	——	——	0.25	11[10.3,NE]	23.1[8.6,62.3]	0.063	30.1[16.6,121.9]	52.4[34.8,78.8]	0.31	10.9[8.9,57.9]	28.6[14.5,56.2]	0.6	214.6[123.5,NE]	100[100,100]	——	——	——	0.46	68[23.9,NE]	69.2[48.2,99.5]	0.14	23.9[7.1,NE]	46.2[25.7,83]	0.2	NE[94.3,NE]	93.8[82.6,100]	0.061	55.1[11.6,NE]	56.2[36.5,86.7]
	High score		NE[128.1,NE]	80[64.3,99.6]		124.3[77.7,NE]	75[58.2,96.6]		86.7[38.4,NE]	90.9[75.4,100]		——	——		101.1[39,NE]	91.7[77.3,100]		8.2[7.4,NE]	16.7[4.7,59.1]		——	——		22.4[11.3,NE]	50[28.4,88]		115.9[44.7,NE]	76.2[60,96.8]		15.4[11,48.7]	38.1[22.1,65.7]		209.8[123.5,NE]	100[100,100]		——	——		102.6[39.3,NE]	84.6[67.1,100]		31.4[8,NE]	61.5[40,94.6]		NE[NE,NE]	100[100,100]		NE[NE,NE]	81.2[64.2,100]
Expanded immune signature	Low score	0.011	42.9[24.1,NE]	71.4[54.5,93.6]	0.0028	12[11.4,47.9]	33.3[18.2,61]	0.36	NE[62.7,NE]	100[100,100]	——	——	——	0.68	67.9[36.6,NE]	76.9[57.1,100]	0.31	9.4[7.1,NE]	38.5[19.3,76.5]	——	——	——	0.55	11.1[10.9,NE]	30.8[13.6,69.5]	0.004	23.3[14.3,114.4]	47.6[30.4,74.6]	0.019	10.1[8.7,21.9]	19[7.9,46]	0.24	347.7[155.3,NE]	100[100,100]	——	——	——	0.64	92.3[23.9,NE]	69.2[48.2,99.5]	0.21	23.9[8.1,NE]	46.2[25.7,83]	0.2	NE[94.3,NE]	93.8[82.6,100]	0.2	72.7[11.6,NE]	56.2[36.5,86.7]
	High score		NE[125.4,NE]	80[64.3,99.6]		107.9[77.7,NE]	75[58.2,96.6]		86.7[38.4,NE]	91.7[77.3,100]		——	——		101.1[67.3,NE]	91.7[77.3,100]		8.6[7.4,NE]	25[9.4,66.6]		——	——		15.3[11,NE]	41.7[21.3,81.4]		169.1[65.4,NE]	81[65.8,99.6]		23.3[11.9,NE]	47.6[30.4,74.6]		145.3[123.5,NE]	100[100,100]		——	——		61.3[32.4,NE]	84.6[67.1,100]		31.4[7.7,NE]	61.5[40,94.6]		NE[NE,NE]	100[100,100]		NE[55.1,NE]	81.2[64.2,100]
T cell-inflamed GEP	Low score	0.019	55[27.3,NE]	76.2[60,96.8]	0.0089	14.3[11.7,51.1]	38.1[22.1,65.7]	0.46	NE[62.7,NE]	100[100,100]	——	——	——	0.8	77.4[36.6,NE]	76.9[57.1,100]	0.14	17[8,NE]	46.2[25.7,83]	——	——	——	——	——	——	0.022	23.3[14.3,121.9]	47.6[30.4,74.6]	0.15	10.9[8.7,30.1]	23.8[11.1,51.2]	0.6	214.6[123.5,NE]	100[100,100]	——	——	——	0.64	92.3[23.9,NE]	69.2[48.2,99.5]	0.21	23.9[8.1,NE]	46.2[25.7,83]	0.2	NE[94.3,NE]	93.8[82.6,100]	0.057	43[11.6,NE]	56.2[36.5,86.7]
	High score		NE[125.4,NE]	75[58.2,96.6]		107.9[38.7,NE]	70[52.5,93.3]		86.7[38.4,NE]	91.7[77.3,100]		——	——		101.1[39,NE]	91.7[77.3,100]		8.2[7.4,NE]	16.7[4.7,59.1]		——	——		——	——		115.9[46.4,NE]	81[65.8,99.6]		17.1[11,76.9]	42.9[26.2,70.2]		209.8[123.5,NE]	100[100,100]		——	——		61.3[32.4,NE]	84.6[67.1,100]		31.4[7.7,NE]	61.5[40,94.6]		NE[NE,NE]	100[100,100]		NE[NE,NE]	81.2[64.2,100]
CRMA	Low score	0.26	NE[27.3,NE]	71.4[54.5,93.6]	0.11	83.7[14.3,NE]	61.9[44.3,86.6]	0.025	74.7[37.4,NE]	91.7[77.3,100]	——	——	——	0.016	67.3[31.7,NE]	76.2[55.8,100]	0.11	8[7.1,NE]	7.7[1.2,50.6]	——	——	——	——	——	——	0.0013	169.1[97.1,NE]	85.7[72,100]	0.0058	26[12,NE]	52.4[34.8,78.8]	0.96	209.8[123.5,NE]	100[100,100]	——	——	——	0.58	106.7[23.9,NE]	69.2[48.2,99.5]	0.57	23.9[7.1,NE]	46.2[25.7,83]	0.89	NE[NE,NE]	93.8[82.6,100]	0.41	72.7[21.7,NE]	68.8[49.4,95.7]
	High score		86.7[36.9,NE]	80[64.3,99.6]		15.8[11.9,84.3]	45[27.7,73.1]		NE[140,NE]	100[100,100]		——	——		115.3[90.4,NE]	91.7[77.3,100]		28.1[9.4,NE]	58.3[36.2,94.1]		——	——		——	——		20[14.3,89.7]	42.9[26.2,70.2]		10.9[9.3,17.1]	14.3[5,40.7]		261.9[155.3,NE]	100[100,100]		——	——		68[31.1,NE]	84.6[67.1,100]		25.1[8.1,NE]	61.5[40,94.6]		NE[NE,NE]	100[100,100]		NE[11.7,NE]	68.8[49.4,95.7]
APM	Low score	0.00041	32.6[23.7,NE]	66.7[49.3,90.2]	0.00027	12[11.1,44.9]	28.6[14.5,56.2]	0.68	94.6[62.7,NE]	100[100,100]	——	——	——	0.7	67.9[36.6,NE]	76.2[55.8,100]	0.57	8.7[7.1,NE]	30.8[13.6,69.5]	——	——	——	——	——	——	0.06	23.3[14.3,NE]	47.6[30.4,74.6]	0.16	10.9[8.7,30.1]	28.6[14.5,56.2]	0.78	214.6[123.5,NE]	100[100,100]	——	——	——	0.92	68[23.9,NE]	69.2[48.2,99.5]	0.4	8.1[7.1,NE]	38.5[19.3,76.5]	0.15	NE[94.3,NE]	93.8[82.6,100]	0.037	32.4[11.6,NE]	50[30.6,81.6]
	High score		NE[128.1,NE]	85[70.7,100]		124.3[83.7,NE]	80[64.3,99.6]		140[38.4,NE]	91.7[77.3,100]		——	——		95.8[67.3,NE]	91.7[77.3,100]		12.1[8,NE]	33.3[15,74.2]		——	——		——	——		114.4[46.4,NE]	81[65.8,99.6]		19.9[11,76.9]	38.1[22.1,65.7]		209.8[123.5,NE]	100[100,100]		——	——		92.3[39.3,NE]	84.6[67.1,100]		27.1[8.1,NE]	69.2[48.2,99.5]		NE[NE,NE]	100[100,100]		NE[NE,NE]	87.5[72.7,100]
Pan-F-TBRS	Low score	0.55	141.9[78.7,NE]	76.2[60,96.8]	0.83	47.9[11.9,NE]	57.1[39.5,82.8]	0.29	140[94.6,NE]	100[100,100]	——	——	——	0.92	77.4[39,NE]	92.3[78.9,100]	0.47	8.4[7.1,NE]	30.8[13.6,69.5]	——	——	——	——	——	——	0.87	89.7[30.1,NE]	71.4[54.5,93.6]	0.5	12[9.6,30.1]	28.6[14.5,56.2]	——	——	——	——	——	——	0.12	47.6[23.7,NE]	61.5[40,94.6]	0.053	23.9[7.7,NE]	46.2[25.7,83]	0.15	NE[NE,NE]	100[100,100]	0.41	72.7[17.6,NE]	68.8[49.4,95.7]
	High score		39.9[27.3,NE]	75[58.2,96.6]		20.8[12,NE]	50[32.3,77.5]		86.7[38.4,NE]	90.9[75.4,100]		——	——		101.1[37,NE]	75[54.1,100]		12.6[7.4,NE]	33.3[15,74.2]		——	——		——	——		44.7[22.9,NE]	57.1[39.5,82.8]		12[10.9,76.9]	38.1[22.1,65.7]		——	——		——	——		NE[39.3,NE]	92.3[78.9,100]		40.1[8,NE]	61.5[40,94.6]		NE[94.3,NE]	93.8[82.6,100]		NE[21.7,NE]	68.8[49.4,95.7]
EMT	Low score	0.57	141.9[55,NE]	76.2[60,96.8]	0.54	47.9[11.9,NE]	57.1[39.5,82.8]	0.15	140[94.6,NE]	100[100,100]	——	——	——	0.83	77.4[39,NE]	92.3[78.9,100]	0.49	8.4[7.1,NE]	30.8[13.6,69.5]	——	——	——	——	——	——	0.64	114.4[20,NE]	66.7[49.3,90.2]	0.97	12[9.6,57.9]	28.6[14.5,56.2]	0.086	347.7[155.3,NE]	100[100,100]	——	——	——	0.35	47.6[23.7,NE]	61.5[40,94.6]	0.52	24.4[8.1,NE]	53.8[32.6,89.1]	0.66	NE[NE,NE]	93.8[82.6,100]	0.1	63.9[15.4,NE]	62.5[42.8,91.4]
	High score		57.8[27.3,NE]	75[58.2,96.6]		25.5[12,NE]	50[32.3,77.5]		62.7[26,NE]	90[73.2,100]		——	——		101.1[37,NE]	75[54.1,100]		12.6[7.4,NE]	33.3[15,74.2]		——	——		——	——		44.7[23,NE]	61.9[44.3,86.6]		12[10.9,43.1]	38.1[22.1,65.7]		145.3[123.5,NE]	100[100,100]		——	——		102.6[39.3,NE]	92.3[78.9,100]		25.1[7.3,NE]	53.8[32.6,89.1]		NE[94.3,NE]	100[100,100]		NE[NE,NE]	75[56.5,99.5]
C-ECM-up	Low score	0.86	141.9[23.7,NE]	66.7[49.3,90.2]	0.78	44.9[11.1,NE]	52.4[34.8,78.8]	0.69	140[62.7,NE]	100[100,100]	——	——	——	0.92	77.4[39,NE]	92.3[78.9,100]	0.47	8.4[7.1,NE]	30.8[13.6,69.5]	——	——	——	——	——	——	0.6	114.4[30.1,NE]	71.4[54.5,93.6]	0.82	15.3[9.6,57.9]	33.3[18.2,61]	0.086	347.7[155.3,NE]	100[100,100]	——	——	——	0.84	68[23.7,NE]	61.5[40,94.6]	0.33	23.9[7.7,NE]	46.2[25.7,83]	0.85	NE[NE,NE]	93.8[82.6,100]	0.13	63.9[15.4,NE]	62.5[42.8,91.4]
	High score		102.1[32.6,NE]	85[70.7,100]		33[14.3,NE]	55[37,81.8]		86.7[26,NE]	90[73.2,100]		——	——		101.1[37,NE]	75[54.1,100]		12.6[7.4,NE]	33.3[15,74.2]		——	——		——	——		44.7[22.9,NE]	57.1[39.5,82.8]		11.9[10.9,43.1]	33.3[18.2,61]		145.3[123.5,NE]	100[100,100]		——	——		92.3[39.3,NE]	92.3[78.9,100]		27.1[8,NE]	61.5[40,94.6]		NE[NE,NE]	100[100,100]		NE[NE,NE]	75[56.5,99.5]
IRP	Low score	0.78	125.4[36.9,NE]	81[65.8,99.6]	0.56	38.7[13.7,NE]	57.1[39.5,82.8]	0.94	94.6[48.1,NE]	92.3[78.9,100]	——	——	——	0.58	110[67.3,NE]	92.3[78.9,100]	0.92	8.4[7.4,NE]	30.8[13.6,69.5]	——	——	——	——	——	——	0.84	65.4[20,NE]	61.9[44.3,86.6]	0.96	11.9[10.9,57.9]	28.6[14.5,56.2]	0.094	654.4[145.3,NE]	100[100,100]	——	——	——	0.76	92.3[32.4,NE]	84.6[67.1,100]	0.42	8.1[7.7,NE]	46.2[25.7,83]	0.62	NE[NE,NE]	93.8[82.6,100]	0.054	NE[NE,NE]	81.2[64.2,100]
	High score		117.9[24.1,NE]	70[52.5,93.3]		31.4[11.7,NE]	50[32.3,77.5]		140[38.4,NE]	100[100,100]		——	——		72.4[36.6,NE]	75[54.1,100]		9.1[8,NE]	33.3[15,74.2]		——	——		——	——		46.4[23.3,NE]	66.7[49.3,90.2]		15.3[9.6,48.7]	38.1[22.1,65.7]		155.3[123.5,NE]	100[100,100]		——	——		61.3[23.9,NE]	69.2[48.2,99.5]		27.1[8.1,NE]	61.5[40,94.6]		NE[94.3,NE]	100[100,100]		43[11.6,NE]	56.2[36.5,86.7]
IPRES	Low score	0.38	86.7[23.7,NE]	66.7[49.3,90.2]	0.51	17.9[11.1,NE]	42.9[26.2,70.2]	0.85	140[48.1,NE]	100[100,100]	——	——	——	0.48	90.4[67.4,NE]	92.3[78.9,100]	0.87	8.7[8,NE]	38.5[19.3,76.5]	——	——	——	——	——	——	0.56	114.4[30.1,NE]	71.4[54.5,93.6]	0.68	15.3[10.4,57.9]	33.3[18.2,61]	0.45	214.6[123.5,NE]	100[100,100]	——	——	——	0.38	47.6[23.7,NE]	61.5[40,94.6]	0.094	24.4[7.7,NE]	53.8[32.6,89.1]	0.087	NE[94.3,NE]	93.8[82.6,100]	0.062	43[11.7,NE]	56.2[36.5,86.7]
	High score		128.1[32.6,NE]	85[70.7,100]		64.4[14.3,NE]	65[47.1,89.7]		86.7[46.7,NE]	90[73.2,100]		——	——		67.3[37,NE]	75[54.1,100]		8.9[7.4,NE]	25[9.4,66.6]		——	——		——	——		44.7[22.9,NE]	57.1[39.5,82.8]		11.9[10.1,43.1]	33.3[18.2,61]		209.8[145.3,NE]	100[100,100]		——	——		102.6[39.3,NE]	92.3[78.9,100]		31.4[8,NE]	53.8[32.6,89.1]		NE[NE,NE]	100[100,100]		NE[NE,NE]	81.2[64.2,100]
TIDE	Low score	0.83	86.7[22.1,NE]	61.9[44.3,86.6]	0.67	23.7[10.1,NE]	47.6[30.4,74.6]	0.35	140[62.7,NE]	91.7[77.3,100]	——	——	——	0.25	98.1[67.4,NE]	100[100,100]	0.74	8.4[7.1,NE]	30.8[13.6,69.5]	——	——	——	0.73	11[9,NE]	30.8[13.6,69.5]	0.0015	169.1[97.1,NE]	85.7[72,100]	0.0021	26[15.3,NE]	52.4[34.8,78.8]	0.33	404.8[123.5,NE]	100[100,100]	——	——	——	0.13	NE[39.3,NE]	92.3[78.9,100]	0.2	40.1[7.7,NE]	69.2[48.2,99.5]	0.53	NE[94.3,NE]	93.8[82.6,100]	0.37	72.7[15.4,NE]	62.5[42.8,91.4]
	High score		128.1[36.9,NE]	90[77.8,100]		41.8[14.3,NE]	60[42,85.8]		86.7[48.1,NE]	100[100,100]		——	——		72.4[21.6,NE]	66.7[44.7,99.5]		12.6[8,NE]	33.3[15,74.2]		——	——		18[11.1,NE]	41.7[21.3,81.4]		23[14.3,89.7]	42.9[26.2,70.2]		10.1[5.9,21.9]	14.3[5,40.7]		214.6[145.3,NE]	100[100,100]		——	——		68[23.7,NE]	61.5[40,94.6]		8.1[8,NE]	38.5[19.3,76.5]		NE[NE,NE]	100[100,100]		NE[55.1,NE]	75[56.5,99.5]
IPS	Low score	0.13	66.9[28.4,NE]	80[64.3,99.6]	0.089	20.8[12,83.7]	45[27.7,73.1]	0.99	NE[46.7,NE]	100[100,100]	——	——	——	0.39	67.4[36.6,NE]	70.7[50.2,99.6]	0.66	8.7[7.1,83.3]	28.6[12.5,65.4]	——	——	——	——	——	——	0.36	38.7[22.9,NE]	52.6[34.4,80.6]	0.05	11[8.9,26]	21.1[8.8,50.3]	0.58	209.8[94.8,NE]	100[100,100]	——	——	——	0.036	23.8[22.9,NE]	37.5[15.3,91.7]	0.35	8.1[7.7,NE]	25[7.5,83]	0.52	NE[NE,NE]	100[100,100]	0.95	NE[21.7,NE]	65[47.1,89.7]
	High score		NE[42.9,NE]	71.4[54.5,93.6]		84.3[11.7,NE]	61.9[44.3,86.6]		94.6[62.7,NE]	94.4[84.4,100]		——	——		105.7[77.4,NE]	100[100,100]		8.7[8.4,NE]	36.4[16.6,79.5]		——	——		——	——		114.4[30.1,NE]	73.9[58,94.2]		21.9[11,77.7]	43.5[27.3,69.3]		238.2[145.3,NE]	100[100,100]		——	——		92.3[47.6,NE]	94.4[84.4,100]		27.1[8.1,NE]	66.7[48.1,92.4]		NE[NE,NE]	91.7[77.3,100]		NE[55.1,NE]	75[54.1,100]
IS	Low score	0.0025	42.9[24.1,NE]	71.4[54.5,93.6]	0.0021	12[11.4,47.9]	33.3[18.2,61]	0.26	NE[62.7,NE]	100[100,100]	——	——	——	0.8	77.4[36.6,NE]	76.9[57.1,100]	0.14	17[8,NE]	46.2[25.7,83]	——	——	——	——	——	——	0.066	30.1[14.3,NE]	52.4[34.8,78.8]	0.56	10.9[8.7,57.9]	33.3[18.2,61]	0.24	347.7[155.3,NE]	100[100,100]	——	——	——	0.64	92.3[23.9,NE]	69.2[48.2,99.5]	0.21	23.9[8.1,NE]	46.2[25.7,83]	0.17	NE[94.3,NE]	93.8[82.6,100]	0.48	NE[11.6,NE]	56.2[36.5,86.7]
	High score		NE[128.1,NE]	80[64.3,99.6]		124.3[77.7,NE]	75[58.2,96.6]		86.7[38.4,NE]	90.9[75.4,100]		——	——		101.1[39,NE]	91.7[77.3,100]		8.2[7.4,NE]	16.7[4.7,59.1]		——	——		——	——		103.4[44.7,NE]	76.2[60,96.8]		15.3[11,48.7]	33.3[18.2,61]		145.3[123.5,NE]	100[100,100]		——	——		61.3[32.4,NE]	84.6[67.1,100]		31.4[7.7,NE]	61.5[40,94.6]		NE[NE,NE]	100[100,100]		NE[55.1,NE]	81.2[64.2,100]
Neoantigen_load	Low score	——	——	——	——	——	——	0.089	46.7[37.4,NE]	91.7[77.3,100]	——	——	——	0.53	72.6[37,NE]	91.7[77.3,100]	0.54	8.4[7.4,NE]	23.1[8.6,62.3]	——	——	——	——	——	——	——	——	——	——	——	——	——	——	——	——	——	——	0.053	NE[92.3,NE]	90.9[75.4,100]	0.68	40.1[25.1,NE]	72.7[50.6,100]	——	——	——	——	——	——
	High score		——	——		——	——		140[94.6,NE]	100[100,100]		——	——		101.1[39,NE]	72.7[50.6,100]		15.9[7.4,NE]	45.5[23.8,86.8]		——	——		——	——		——	——		——	——		——	——		——	——		47.6[31.1,NE]	81.8[61.9,100]		23.9[8.1,NE]	45.5[23.8,86.8]		——	——		——	——
Mutation_load	Low score	——	——	——	——	——	——	——	——	——	——	——	——	——	——	——	——	——	——	——	——	——	——	——	——	0.65	43.3[23.3,NE]	65[47.1,89.7]	0.96	13.6[10.9,30.1]	30[15.4,58.6]	0.0022	123.5[123.5,NE]	100[100,100]	——	——	——	——	——	——	——	——	——	——	——	——	——	——	——
	High score		——	——		——	——		——	——		——	——		——	——		——	——		——	——		——	——		114.4[22.9,NE]	65[47.1,89.7]		11.9[10.4,57.9]	35[19.3,63.6]		654.4[347.7,NE]	100[100,100]		——	——		——	——		——	——		——	——		——	——
NonSyn_mutation_load	Low score	——	——	——	——	——	——	0.072	62.7[37.4,NE]	92.3[78.9,100]	——	——	——	0.43	67.9[37,NE]	90.9[75.4,100]	0.45	8.4[7.4,NE]	16.7[4.7,59.1]	——	——	——	——	——	——	0.65	43.3[23.3,NE]	65[47.1,89.7]	0.96	13.6[10.9,30.1]	30[15.4,58.6]	0.11	145.3[123.5,NE]	100[100,100]	——	——	——	0.053	NE[92.3,NE]	90.9[75.4,100]	0.68	40.1[25.1,NE]	72.7[50.6,100]	——	——	——	——	——	——
	High score		——	——		——	——		140[94.6,NE]	100[100,100]		——	——		105.6[39,NE]	75[54.1,100]		20.4[7.4,NE]	50[28.4,88]		——	——		——	——		114.4[22.9,NE]	65[47.1,89.7]		11.9[10.4,57.9]	35[19.3,63.6]		347.7[214.6,NE]	100[100,100]		——	——		47.6[31.1,NE]	81.8[61.9,100]		23.9[8.1,NE]	45.5[23.8,86.8]		——	——		——	——
[truncated: 30 more columns]
